# Supplementary material for: Synthesis of Tryptamine-Thiazolidin-4-one Derivatives and the Combined In Silico and In Vitro Evaluation of their Biological Activity and Cytotoxicity
Source: ACS Omega. 2024 Oct 23;9(44):44262–81. doi: 10.1021/acsomega.4c04456 (PMC11541526; doi:10.1021/acsomega.4c04456)
Supplement: Supplementary file 2 — ao4c04456_si_002.xlsx [file ao4c04456_si_002.xlsx]

## Sheet: Table S5
Table S5: Metacore/Metadrug QSAR models showing the predicted activity of YS1-YS12 against 25 different diseases
Name	Structure	SMILES	Depression	Bacterial	Cancer	HIV	Heart Failure	Hyperlipidemia	Obesity	Allergy	Alzheimer	Parkinson	Thrombosis	Diabetes	Psoriasis	Viral	Migraine	Hypertension	Asthma	Pain	Skin Diseases	Osteoporosis	Inflammation	Angina	Arthritis	Mycosis	Schizophrenia
YS10		[H]OC1=C([H])C2=C(N([H])C([H])=C2C([H])([H])C([H])([H])N2C(=O)C([H])([H])S[C@@]2([H])C2=C([H])C([H])=C(F)C([H])=C2[H])C([H])=C1[H]	0.53	0.19	0.38	0.73	0.76	0.77	0.95	0.34	0.39	0.34	0.67	0.6	0.37	0.3	0.68	0.59	0.77	0.23	0.09	0.47	0.26	0.49	0.65	0.06	0.51
YS4		[H]N1C([H])=C(C2=C1C([H])=C([H])C([H])=C2[H])C([H])([H])C([H])([H])N1C(=O)C([H])([H])S[C@@]1([H])C1=C([H])C([H])=C(Br)C([H])=C1[H]	0.84	0.13	0.35	0.68	0.74	0.22	0.83	0.57	0.37	0.19	0.42	0.49	0.44	0.48	0.72	0.66	0.65	0.24	0.09	0.56	0.35	0.45	0.63	0.2	0.29
YS12		[H]OC1=C([H])C2=C(N([H])C([H])=C2C([H])([H])C([H])([H])N2C(=O)C([H])([H])S[C@@]2([H])C2=C([H])C([H])=C(Br)C([H])=C2[H])C([H])=C1[H]	0.53	0.15	0.4	0.73	0.76	0.2	0.95	0.34	0.33	0.3	0.66	0.5	0.37	0.28	0.69	0.59	0.77	0.24	0.09	0.47	0.24	0.49	0.65	0.06	0.37
YS9		[H]OC1=C([H])C2=C(N([H])C([H])=C2C([H])([H])C([H])([H])N2C(=O)C([H])([H])S[C@@]2([H])C2=C([H])C([H])=C([H])C([H])=C2[H])C([H])=C1[H]	0.55	0.16	0.4	0.73	0.76	0.2	0.95	0.34	0.33	0.3	0.66	0.5	0.37	0.29	0.69	0.58	0.76	0.21	0.09	0.47	0.24	0.49	0.65	0.06	0.38
YS5		[H]N1C([H])=C(C2=C1C([H])=C([H])C(OC([H])([H])[H])=C2[H])C([H])([H])C([H])([H])N1C(=O)C([H])([H])S[C@@]1([H])C1=C([H])C([H])=C([H])C([H])=C1[H]	0.78	0.3	0.36	0.69	0.92	0.15	0.87	0.44	0.4	0.16	0.48	0.51	0.33	0.47	0.72	0.61	0.65	0.32	0.11	0.54	0.28	0.48	0.69	0.1	0.4
YS2		[H]N1C([H])=C(C2=C1C([H])=C([H])C([H])=C2[H])C([H])([H])C([H])([H])N1C(=O)C([H])([H])S[C@@]1([H])C1=C([H])C([H])=C(F)C([H])=C1[H]	0.84	0.13	0.35	0.68	0.74	0.69	0.83	0.57	0.48	0.21	0.42	0.62	0.44	0.48	0.71	0.66	0.65	0.24	0.09	0.55	0.39	0.45	0.63	0.2	0.46
YS8		[H]N1C([H])=C(C2=C1C([H])=C([H])C(OC([H])([H])[H])=C2[H])C([H])([H])C([H])([H])N1C(=O)C([H])([H])S[C@@]1([H])C1=C([H])C([H])=C(Br)C([H])=C1[H]	0.78	0.3	0.36	0.69	0.92	0.15	0.87	0.46	0.4	0.14	0.48	0.51	0.33	0.46	0.72	0.61	0.68	0.33	0.11	0.54	0.29	0.48	0.69	0.1	0.4
YS7		[H]N1C([H])=C(C2=C1C([H])=C([H])C(OC([H])([H])[H])=C2[H])C([H])([H])C([H])([H])N1C(=O)C([H])([H])S[C@@]1([H])C1=C([H])C([H])=C(Cl)C([H])=C1[H]	0.78	0.42	0.47	0.69	0.92	0.35	0.87	0.48	0.4	0.14	0.52	0.51	0.35	0.46	0.71	0.61	0.68	0.34	0.11	0.61	0.29	0.39	0.67	0.1	0.4
YS3		[H]N1C([H])=C(C2=C1C([H])=C([H])C([H])=C2[H])C([H])([H])C([H])([H])N1C(=O)C([H])([H])S[C@@]1([H])C1=C([H])C([H])=C(Cl)C([H])=C1[H]	0.84	0.13	0.44	0.68	0.74	0.22	0.83	0.59	0.37	0.19	0.51	0.49	0.44	0.48	0.71	0.66	0.65	0.2	0.09	0.57	0.35	0.35	0.61	0.2	0.31
YS1		[H]N1C([H])=C(C2=C1C([H])=C([H])C([H])=C2[H])C([H])([H])C([H])([H])N1C(=O)C([H])([H])S[C@@]1([H])C1=C([H])C([H])=C([H])C([H])=C1[H]	0.85	0.14	0.35	0.68	0.74	0.22	0.83	0.57	0.37	0.19	0.42	0.49	0.42	0.48	0.72	0.66	0.65	0.24	0.09	0.56	0.35	0.45	0.63	0.2	0.29
YS6		[H]N1C([H])=C(C2=C1C([H])=C([H])C(OC([H])([H])[H])=C2[H])C([H])([H])C([H])([H])N1C(=O)C([H])([H])S[C@@]1([H])C1=C([H])C([H])=C(F)C([H])=C1[H]	0.78	0.34	0.34	0.69	0.92	0.65	0.87	0.46	0.46	0.16	0.5	0.62	0.33	0.46	0.71	0.61	0.68	0.32	0.11	0.54	0.31	0.48	0.69	0.1	0.5
YS11		[H]OC1=C([H])C2=C(N([H])C([H])=C2C([H])([H])C([H])([H])N2C(=O)C([H])([H])S[C@@]2([H])C2=C([H])C([H])=C(Cl)C([H])=C2[H])C([H])=C1[H]	0.53	0.15	0.51	0.75	0.76	0.28	0.95	0.4	0.33	0.3	0.72	0.5	0.38	0.28	0.68	0.59	0.77	0.24	0.09	0.51	0.24	0.46	0.63	0.06	0.42

## Sheet: Table S6
Table S6: SwissTargetPrediction of YS1
Target	Common name	Uniprot ID	ChEMBL ID	Target Class	Probability*	Known actives 3D	Known actives 2D
Metabotropic glutamate receptor 5 (by homology)	GRM5	P41594	CHEMBL3227	Family C G protein-coupled receptor	0.101614	905	0
Orexin receptor 2	HCRTR2	O43614	CHEMBL4792	Family A G protein-coupled receptor	0.101614	801	0
Cytochrome P450 19A1	CYP19A1	P11511	CHEMBL1978	Cytochrome P450	0.101614	745	0
Epidermal growth factor receptor erbB1	EGFR	P00533	CHEMBL203	Kinase	0.101614	670	0
Orexin receptor 1	HCRTR1	O43613	CHEMBL5113	Family A G protein-coupled receptor	0.101614	660	0
Adenosine A1 receptor (by homology)	ADORA1	P30542	CHEMBL226	Family A G protein-coupled receptor	0.101614	603	0
Vascular endothelial growth factor receptor 2	KDR	P35968	CHEMBL279	Kinase	0.101614	595	0
Epoxide hydratase	EPHX2	P34913	CHEMBL2409	Protease	0.101614	415	0
Glucocorticoid receptor	NR3C1	P04150	CHEMBL2034	Nuclear receptor	0.101614	375	0
Adenosine A3 receptor	ADORA3	P0DMS8	CHEMBL256	Family A G protein-coupled receptor	0.101614	369	0
Progesterone receptor	PGR	P06401	CHEMBL208	Nuclear receptor	0.101614	367	0
Cathepsin K	CTSK	P43235	CHEMBL268	Protease	0.101614	366	0
Hepatocyte growth factor receptor	MET	P08581	CHEMBL3717	Kinase	0.101614	322	0
Glycogen synthase kinase-3 beta	GSK3B	P49841	CHEMBL262	Kinase	0.101614	312	0
Isocitrate dehydrogenase [NADP] cytoplasmic	IDH1	O75874	CHEMBL2007625	Enzyme	0.101614	281	0
Phosphodiesterase 5A	PDE5A	O76074	CHEMBL1827	Phosphodiesterase	0.101614	272	0
Cathepsin S	CTSS	P25774	CHEMBL2954	Protease	0.101614	261	0
Monoamine oxidase A	MAOA	P21397	CHEMBL1951	Oxidoreductase	0.101614	251	0
c-Jun N-terminal kinase 1	MAPK8	P45983	CHEMBL2276	Kinase	0.101614	219	0
Androgen Receptor	AR	P10275	CHEMBL1871	Nuclear receptor	0.101614	201	0
Voltage-gated potassium channel subunit Kv1.5	KCNA5	P22460	CHEMBL4306	Voltage-gated ion channel	0.101614	178	3
Tyrosine-protein kinase ABL	ABL1	P00519	CHEMBL1862	Kinase	0.101614	176	0
Bromodomain-containing protein 4	BRD4	O60885	CHEMBL1163125	Reader	0.101614	175	0
Leukocyte elastase	ELANE	P08246	CHEMBL248	Protease	0.101614	147	0
Prolyl endopeptidase	PREP	P48147	CHEMBL3202	Protease	0.101614	138	0
p53-binding protein Mdm-2	MDM2	Q00987	CHEMBL5023	Other nuclear protein	0.101614	126	0
Oxytocin receptor (by homology)	OXTR	P30559	CHEMBL2049	Family A G protein-coupled receptor	0.101614	123	0
Nitric oxide synthase, inducible	NOS2	P35228	CHEMBL4481	Enzyme	0.101614	121	0
Epoxide hydrolase 1	EPHX1	P07099	CHEMBL1968	Protease	0.101614	121	0
FK506-binding protein 1A	FKBP1A	P62942	CHEMBL1902	Isomerase	0.101614	117	0
Receptor protein-tyrosine kinase erbB-2	ERBB2	P04626	CHEMBL1824	Kinase	0.101614	117	0
Cyclin-dependent kinase 1/cyclin B	CCNB3 CDK1 CCNB1 CCNB2	Q8WWL7 P06493 P14635 O95067	CHEMBL2094127	Other cytosolic protein	0.101614	111	0
Sphingosine 1-phosphate receptor Edg-3	S1PR3	Q99500	CHEMBL3892	Family A G protein-coupled receptor	0.101614	109	0
c-Jun N-terminal kinase 2	MAPK9	P45984	CHEMBL4179	Kinase	0.101614	106	0
Geranylgeranyl transferase type I	PGGT1B FNTA	P53609 P49354	CHEMBL2095164	Enzyme	0.101614	104	0
Nuclear receptor ROR-gamma	RORC	P51449	CHEMBL1741186	Nuclear receptor	0.101614	104	0
Histamine H4 receptor	HRH4	Q9H3N8	CHEMBL3759	Family A G protein-coupled receptor	0.101614	103	0
Trace amine-associated receptor 1 (by homology)	TAAR1	Q96RJ0	CHEMBL5857	Family A G protein-coupled receptor	0.101614	100	0
Tyrosine-protein kinase receptor FLT3	FLT3	P36888	CHEMBL1974	Kinase	0.101614	97	0
NAD-dependent deacetylase sirtuin 2	SIRT2	Q8IXJ6	CHEMBL4462	Eraser	0.101614	94	0
Cyclin-dependent kinase 2/cyclin A	CDK2 CCNA1 CCNA2	P24941 P78396 P20248	CHEMBL2094128	Other cytosolic protein	0.101614	88	0
Nerve growth factor receptor Trk-A	NTRK1	P04629	CHEMBL2815	Kinase	0.101614	88	0
C-C chemokine receptor type 1	CCR1	P32246	CHEMBL2413	Family A G protein-coupled receptor	0.101614	85	0
Nitric-oxide synthase, brain	NOS1	P29475	CHEMBL3568	Enzyme	0.101614	76	0
Monoglyceride lipase	MGLL	Q99685	CHEMBL4191	Enzyme	0.101614	75	0
Protein kinase C theta	PRKCQ	Q04759	CHEMBL3920	Kinase	0.101614	75	0
Prostanoid EP1 receptor	PTGER1	P34995	CHEMBL1811	Family A G protein-coupled receptor	0.101614	74	0
Heat shock protein HSP 90-alpha	HSP90AA1	P07900	CHEMBL3880	Other cytosolic protein	0.101614	67	0
Signal transducer and activator of transcription 3	STAT3	P40763	CHEMBL4026	Transcription factor	0.101614	62	0
LIM domain kinase 2	LIMK2	P53671	CHEMBL5932	Kinase	0.101614	61	0
Acyl coenzyme A:cholesterol acyltransferase	CES1	P23141	CHEMBL2265	Enzyme	0.101614	59	0
Cyclophilin A (by homology)	PPIA	P62937	CHEMBL1949	Isomerase	0.101614	57	0
Voltage-gated potassium channel subunit Kv1.3	KCNA3	P22001	CHEMBL4633	Voltage-gated ion channel	0.101614	55	0
Transitional endoplasmic reticulum ATPase	VCP	P55072	CHEMBL1075145	Primary active transporter	0.101614	55	0
Protein kinase C gamma (by homology)	PRKCG	P05129	CHEMBL2938	Kinase	0.101614	52	0
P-glycoprotein 1	ABCB1	P08183	CHEMBL4302	Primary active transporter	0.101614	51	0
Liver glycogen phosphorylase	PYGL	P06737	CHEMBL2568	Enzyme	0.101614	48	0
G-protein coupled receptor kinase 2	GRK2	P25098	CHEMBL4079	Kinase	0.101614	47	0
Protein-tyrosine phosphatase 1B	PTPN1	P18031	CHEMBL335	Phosphatase	0.101614	45	0
Protein kinase C delta	PRKCD	Q05655	CHEMBL2996	Kinase	0.101614	44	0
Proteinase-activated receptor 1	F2R	P25116	CHEMBL3974	Family A G protein-coupled receptor	0.101614	43	0
Calcium sensing receptor	CASR	P41180	CHEMBL1878	Family C G protein-coupled receptor	0.101614	43	0
Dual specificity phosphatase Cdc25B	CDC25B	P30305	CHEMBL4804	Phosphatase	0.101614	42	0
Serine/threonine-protein kinase PLK1	PLK1	P53350	CHEMBL3024	Kinase	0.101614	42	0
Transient receptor potential cation channel subfamily A member 1	TRPA1	O75762	CHEMBL6007	Voltage-gated ion channel	0.101614	41	0
Potassium channel subfamily K member 3	KCNK3	O14649	CHEMBL2321613	Voltage-gated ion channel	0.101614	40	0
Peregrin	BRPF1	P55201	CHEMBL3132741	Reader	0.101614	40	0
Arachidonate 15-lipoxygenase	ALOX15	P16050	CHEMBL2903	Enzyme	0.101614	38	0
LIM domain kinase 1	LIMK1	P53667	CHEMBL3836	Kinase	0.101614	30	0
Potassium channel subfamily K member 9	KCNK9	Q9NPC2	CHEMBL2321614	Voltage-gated ion channel	0.101614	29	0
Cyclin-dependent kinase 4/cyclin D	CCND3 CCND1 CDK4 CCND2	P30281 P24385 P11802 P30279	CHEMBL2095942	Other cytosolic protein	0.101614	29	0
Voltage-gated N-type calcium channel alpha-1B subunit	CACNA1B	Q00975	CHEMBL4478	Voltage-gated ion channel	0.101614	28	34
Pyruvate kinase isozymes M1/M2	PKM	P14618	CHEMBL1075189	Enzyme	0.101614	28	0
Nitric-oxide synthase, endothelial	NOS3	P29474	CHEMBL4803	Enzyme	0.101614	25	0
Elongation of very long chain fatty acids protein 6	ELOVL6	Q9H5J4	CHEMBL5704	Enzyme	0.101614	25	0
Intermediate conductance calcium-activated potassium channel protein 4	KCNN4	O15554	CHEMBL4305	Voltage-gated ion channel	0.101614	25	0
G protein-coupled receptor 44	PTGDR2	Q9Y5Y4	CHEMBL5071	Family A G protein-coupled receptor	0.101614	24	0
Sodium channel protein type V alpha subunit	SCN5A	Q14524	CHEMBL1980	Voltage-gated ion channel	0.101614	23	0
Short transient receptor potential channel 6	TRPC6	Q9Y210	CHEMBL2417347	Voltage-gated ion channel	0.101614	22	0
Carboxylesterase 2	CES2	O00748	CHEMBL3180	Enzyme	0.101614	22	0
Short transient receptor potential channel 3	TRPC3	Q13507	CHEMBL2417348	Voltage-gated ion channel	0.101614	20	0
Cystic fibrosis transmembrane conductance regulator	CFTR	P13569	CHEMBL4051	Other ion channel	0.101614	16	0
Voltage-gated L-type calcium channel alpha-1C subunit	CACNA1C	Q13936	CHEMBL1940	Voltage-gated ion channel	0.101614	16	0
Lysosomal Pro-X carboxypeptidase	PRCP	P42785	CHEMBL2335	Protease	0.101614	16	0
Tumor necrosis factor receptor R1	TNFRSF1A	P19438	CHEMBL3378	Membrane receptor	0.101614	15	0
Dual specificity phosphatase Cdc25A	CDC25A	P30304	CHEMBL3775	Phosphatase	0.101614	14	0
Mitogen-activated protein kinase kinase kinase 11	MAP3K11	Q16584	CHEMBL2708	Kinase	0.101614	14	0
Mitogen-activated protein kinase kinase kinase 9	MAP3K9	P80192	CHEMBL2872	Kinase	0.101614	14	0
EZH2/SUZ12/EED/RBBP7/RBBP4	EZH2	Q15910	CHEMBL2189110	Writer	0.101614	12	0
Aryl hydrocarbon receptor	AHR	P35869	CHEMBL3201	Transcription factor	0.101614	11	0
Cholesteryl ester transfer protein	CETP	P11597	CHEMBL3572	Other ion channel	0.101614	9	0
Bromodomain adjacent to zinc finger domain protein 2B	BAZ2B	Q9UIF8	CHEMBL1741220	Reader	0.101614	8	0
SUMO-activating enzyme	SAE1 UBA2	Q9UBE0 Q9UBT2	CHEMBL2095174	Enzyme	0.101614	8	0
Transient receptor potential cation channel subfamily V member 4	TRPV4	Q9HBA0	CHEMBL3119	Voltage-gated ion channel	0.101614	5	0
Pantothenate kinase 3	PANK3	Q9H999	CHEMBL3407328	Enzyme	0.101614	5	0
Mitogen-activated protein kinase kinase kinase 10	MAP3K10	Q02779	CHEMBL2873	Kinase	0.101614	5	0
Hematopoietic cell protein-tyrosine phosphatase 70Z-PEP	PTPN22	Q9Y2R2	CHEMBL2889	Phosphatase	0.101614	4	0
Carboxypeptidase B	CPB1	P15086	CHEMBL2552	Protease	0.101614	3	0
Interleukin-8	CXCL8	P10145	CHEMBL2157	Secreted protein	0.101614	3	0
Vesicular acetylcholine transporter	SLC18A3	Q16572	CHEMBL4767	Electrochemical transporter	0.101614	2	0

## Sheet: Table S7
Table S7: SwissTargetPrediction of YS3								Table S2: SwissTargetPrediction of YS1								Table S2: SwissTargetPrediction of YS1								Table S2: SwissTargetPrediction of YS1								Table S2: SwissTargetPrediction of YS1								Table S2: SwissTargetPrediction of YS1								Table S2: SwissTargetPrediction of YS1
Target	Common name	Uniprot ID	ChEMBL ID	Target Class	Probability*	Known actives 3D	Known actives 2D
Cannabinoid receptor 2	CNR2	P34972	CHEMBL253	Family A G protein-coupled receptor	0.104672	1272	0
Phosphodiesterase 10A	PDE10A	Q9Y233	CHEMBL4409	Phosphodiesterase	0.104672	1056	0
Metabotropic glutamate receptor 5 (by homology)	GRM5	P41594	CHEMBL3227	Family C G protein-coupled receptor	0.104672	950	0
Epidermal growth factor receptor erbB1	EGFR	P00533	CHEMBL203	Kinase	0.104672	698	0
Cytochrome P450 19A1	CYP19A1	P11511	CHEMBL1978	Cytochrome P450	0.104672	619	0
Adenosine A1 receptor (by homology)	ADORA1	P30542	CHEMBL226	Family A G protein-coupled receptor	0.104672	601	0
Vascular endothelial growth factor receptor 2	KDR	P35968	CHEMBL279	Kinase	0.104672	535	0
Monoamine oxidase B	MAOB	P27338	CHEMBL2039	Oxidoreductase	0.104672	517	0
Epoxide hydratase	EPHX2	P34913	CHEMBL2409	Protease	0.104672	405	0
Glucocorticoid receptor	NR3C1	P04150	CHEMBL2034	Nuclear receptor	0.104672	365	0
Cathepsin K	CTSK	P43235	CHEMBL268	Protease	0.104672	358	0
Cytochrome P450 11B2	CYP11B2	P19099	CHEMBL2722	Cytochrome P450	0.104672	358	0
Adenosine A3 receptor	ADORA3	P0DMS8	CHEMBL256	Family A G protein-coupled receptor	0.104672	352	0
Corticotropin releasing factor receptor 1	CRHR1	P34998	CHEMBL1800	Family B G protein-coupled receptor	0.104672	351	0
Progesterone receptor	PGR	P06401	CHEMBL208	Nuclear receptor	0.104672	342	0
Tyrosine-protein kinase JAK2	JAK2	O60674	CHEMBL2971	Kinase	0.104672	333	0
Gamma-secretase	PSEN2 PSENEN NCSTN APH1A PSEN1 APH1B	P49810 Q9NZ42 Q92542 Q96BI3 P49768 Q8WW43	CHEMBL2094135	Protease	0.104672	305	0
Glycogen synthase kinase-3 beta	GSK3B	P49841	CHEMBL262	Kinase	0.104672	304	0
Cytochrome P450 11B1	CYP11B1	P15538	CHEMBL1908	Cytochrome P450	0.104672	298	0
Tyrosine-protein kinase JAK3	JAK3	P52333	CHEMBL2148	Kinase	0.104672	285	0
Isocitrate dehydrogenase [NADP] cytoplasmic	IDH1	O75874	CHEMBL2007625	Enzyme	0.104672	280	0
GABA-A receptor; alpha-5/beta-3/gamma-2	GABRB3 GABRG2 GABRA5	P28472 P18507 P31644	CHEMBL2094122	Ligand-gated ion channel	0.104672	271	0
Phosphodiesterase 5A	PDE5A	O76074	CHEMBL1827	Phosphodiesterase	0.104672	264	0
Monoamine oxidase A	MAOA	P21397	CHEMBL1951	Oxidoreductase	0.104672	250	0
c-Jun N-terminal kinase 1	MAPK8	P45983	CHEMBL2276	Kinase	0.104672	225	0
Thrombin and coagulation factor X	F10	P00742	CHEMBL244	Protease	0.104672	201	0
Androgen Receptor	AR	P10275	CHEMBL1871	Nuclear receptor	0.104672	189	0
c-Jun N-terminal kinase 3	MAPK10	P53779	CHEMBL2637	Kinase	0.104672	178	0
Tyrosine-protein kinase ABL	ABL1	P00519	CHEMBL1862	Kinase	0.104672	177	0
Voltage-gated potassium channel subunit Kv1.5	KCNA5	P22460	CHEMBL4306	Voltage-gated ion channel	0.104672	175	3
Dopamine D4 receptor	DRD4	P21917	CHEMBL219	Family A G protein-coupled receptor	0.104672	168	0
p53-binding protein Mdm-2	MDM2	Q00987	CHEMBL5023	Other nuclear protein	0.104672	163	0
Bromodomain-containing protein 4	BRD4	O60885	CHEMBL1163125	Reader	0.104672	163	0
Prolyl endopeptidase	PREP	P48147	CHEMBL3202	Protease	0.104672	136	0
Receptor protein-tyrosine kinase erbB-2	ERBB2	P04626	CHEMBL1824	Kinase	0.104672	133	0
Nuclear receptor ROR-gamma	RORC	P51449	CHEMBL1741186	Nuclear receptor	0.104672	124	0
Phosphodiesterase 4B	PDE4B	Q07343	CHEMBL275	Phosphodiesterase	0.104672	124	0
Nitric oxide synthase, inducible	NOS2	P35228	CHEMBL4481	Enzyme	0.104672	119	0
Mineralocorticoid receptor	NR3C2	P08235	CHEMBL1994	Nuclear receptor	0.104672	118	0
Epoxide hydrolase 1	EPHX1	P07099	CHEMBL1968	Protease	0.104672	115	0
Oxytocin receptor (by homology)	OXTR	P30559	CHEMBL2049	Family A G protein-coupled receptor	0.104672	114	0
FK506-binding protein 1A	FKBP1A	P62942	CHEMBL1902	Isomerase	0.104672	109	0
Trace amine-associated receptor 1 (by homology)	TAAR1	Q96RJ0	CHEMBL5857	Family A G protein-coupled receptor	0.104672	106	0
Sphingosine 1-phosphate receptor Edg-3	S1PR3	Q99500	CHEMBL3892	Family A G protein-coupled receptor	0.104672	105	0
C-C chemokine receptor type 1	CCR1	P32246	CHEMBL2413	Family A G protein-coupled receptor	0.104672	103	0
Phosphodiesterase 4A	PDE4A	P27815	CHEMBL254	Phosphodiesterase	0.104672	82	0
Histamine H4 receptor	HRH4	Q9H3N8	CHEMBL3759	Family A G protein-coupled receptor	0.104672	81	0
NAD-dependent deacetylase sirtuin 2	SIRT2	Q8IXJ6	CHEMBL4462	Eraser	0.104672	78	0
Nitric-oxide synthase, brain	NOS1	P29475	CHEMBL3568	Enzyme	0.104672	76	0
Glutaminyl-peptide cyclotransferase	QPCT	Q16769	CHEMBL4508	Enzyme	0.104672	76	0
Protein kinase C theta	PRKCQ	Q04759	CHEMBL3920	Kinase	0.104672	75	0
Hormone sensitive lipase	LIPE	Q05469	CHEMBL3590	Enzyme	0.104672	74	0
Chymase	CMA1	P23946	CHEMBL4068	Protease	0.104672	67	0
Phosphodiesterase 4D	PDE4D	Q08499	CHEMBL288	Phosphodiesterase	0.104672	66	0
Acyl coenzyme A:cholesterol acyltransferase	CES1	P23141	CHEMBL2265	Enzyme	0.104672	64	0
LIM domain kinase 2	LIMK2	P53671	CHEMBL5932	Kinase	0.104672	63	0
Protein kinase C gamma (by homology)	PRKCG	P05129	CHEMBL2938	Kinase	0.104672	55	0
Cyclophilin A	PPIA	P62937	CHEMBL1949	Isomerase	0.104672	54	0
Voltage-gated potassium channel subunit Kv1.3	KCNA3	P22001	CHEMBL4633	Voltage-gated ion channel	0.104672	54	0
LXR-alpha	NR1H3	Q13133	CHEMBL2808	Nuclear receptor	0.104672	52	0
Mitogen-activated protein kinase kinase kinase 8	MAP3K8	P41279	CHEMBL4899	Kinase	0.104672	51	0
LXR-beta	NR1H2	P55055	CHEMBL4093	Nuclear receptor	0.104672	50	0
Bile acid receptor FXR	NR1H4	Q96RI1	CHEMBL2047	Nuclear receptor	0.104672	49	0
Indoleamine 2,3-dioxygenase	IDO1	P14902	CHEMBL4685	Enzyme	0.104672	48	0
Protein kinase C delta	PRKCD	Q05655	CHEMBL2996	Kinase	0.104672	47	0
Prostaglandin E synthase	PTGES	O14684	CHEMBL5658	Enzyme	0.104672	44	0
Potassium channel subfamily K member 3	KCNK3	O14649	CHEMBL2321613	Voltage-gated ion channel	0.104672	40	0
Arachidonate 15-lipoxygenase	ALOX15	P16050	CHEMBL2903	Enzyme	0.104672	40	0
Dual specificity phosphatase Cdc25B	CDC25B	P30305	CHEMBL4804	Phosphatase	0.104672	40	0
Estradiol 17-beta-dehydrogenase 2	HSD17B2	P37059	CHEMBL2789	Enzyme	0.104672	39	0
Transient receptor potential cation channel subfamily A member 1	TRPA1	O75762	CHEMBL6007	Voltage-gated ion channel	0.104672	39	0
P-glycoprotein 1	ABCB1	P08183	CHEMBL4302	Primary active transporter	0.104672	35	0
Estradiol 17-beta-dehydrogenase 3	HSD17B3	P37058	CHEMBL4234	Enzyme	0.104672	34	0
Purinergic receptor P2Y1	P2RY1	P47900	CHEMBL4315	Family A G protein-coupled receptor	0.104672	34	0
Toll-like receptor (TLR7/TLR9)	TLR9	Q9NR96	CHEMBL5804	Toll-like and Il-1 receptors	0.104672	34	0
Cathepsin D	CTSD	P07339	CHEMBL2581	Protease	0.104672	33	0
Potassium-transporting ATPase	ATP4B ATP4A	P51164 P20648	CHEMBL2095173	Primary active transporter	0.104672	32	0
Cyclin-dependent kinase 4/cyclin D	CCND3 CCND1 CDK4 CCND2	P30281 P24385 P11802 P30279	CHEMBL2095942	Other cytosolic protein	0.104672	30	0
Potassium channel subfamily K member 9	KCNK9	Q9NPC2	CHEMBL2321614	Voltage-gated ion channel	0.104672	29	0
Voltage-gated N-type calcium channel alpha-1B subunit	CACNA1B	Q00975	CHEMBL4478	Voltage-gated ion channel	0.104672	28	34
Carboxylesterase 2	CES2	O00748	CHEMBL3180	Enzyme	0.104672	28	0
Sodium channel protein type V alpha subunit	SCN5A	Q14524	CHEMBL1980	Voltage-gated ion channel	0.104672	27	0
Protein Mdm4	MDM4	O15151	CHEMBL1255126	Unclassified protein	0.104672	26	0
Nitric-oxide synthase, endothelial	NOS3	P29474	CHEMBL4803	Enzyme	0.104672	25	0
Short transient receptor potential channel 6	TRPC6	Q9Y210	CHEMBL2417347	Voltage-gated ion channel	0.104672	22	0
Short transient receptor potential channel 3	TRPC3	Q13507	CHEMBL2417348	Voltage-gated ion channel	0.104672	20	0
Estradiol 17-beta-dehydrogenase 1	HSD17B1	P14061	CHEMBL3181	Enzyme	0.104672	19	0
Lysosomal Pro-X carboxypeptidase	PRCP	P42785	CHEMBL2335	Protease	0.104672	18	0
Lipoxin A4 receptor	FPR2	P25090	CHEMBL4227	Family A G protein-coupled receptor	0.104672	17	0
Thromboxane A2 receptor	TBXA2R	P21731	CHEMBL2069	Family A G protein-coupled receptor	0.104672	16	0
Voltage-gated L-type calcium channel alpha-1C subunit	CACNA1C	Q13936	CHEMBL1940	Voltage-gated ion channel	0.104672	15	0
Tumor necrosis factor receptor R1	TNFRSF1A	P19438	CHEMBL3378	Membrane receptor	0.104672	14	0
Dual specificity phosphatase Cdc25A	CDC25A	P30304	CHEMBL3775	Phosphatase	0.104672	13	0
Cytochrome P450 1A2	CYP1A2	P05177	CHEMBL3356	Cytochrome P450	0.104672	11	0
Plasma retinol-binding protein	RBP4	P02753	CHEMBL3100	Secreted protein	0.104672	10	0
SUMO-activating enzyme	SAE1 UBA2	Q9UBE0 Q9UBT2	CHEMBL2095174	Enzyme	0.104672	10	0
Aryl hydrocarbon receptor	AHR	P35869	CHEMBL3201	Transcription factor	0.104672	8	0
Malate dehydrogenase, mitochondrial	MDH2	P40926	CHEMBL5917	Enzyme	0.104672	8	0
Transient receptor potential cation channel subfamily V member 4	TRPV4	Q9HBA0	CHEMBL3119	Voltage-gated ion channel	0.104672	7	0
Phosphatidylinositol 3,4,5-trisphosphate 5-phosphatase 2	INPPL1	O15357	CHEMBL2331064	Enzyme	0.104672	1	0

## Sheet: Table S8
Table S8: SwissTargetPrediction of YS3
Target	Common name	Uniprot ID	ChEMBL ID	Target Class	Probability*	Known actives 3D	Known actives 2D
Phosphodiesterase 10A	PDE10A	Q9Y233	CHEMBL4409	Phosphodiesterase	0.104672	937	0
Metabotropic glutamate receptor 5 (by homology)	GRM5	P41594	CHEMBL3227	Family C G protein-coupled receptor	0.104672	849	0
Epidermal growth factor receptor erbB1	EGFR	P00533	CHEMBL203	Kinase	0.104672	675	0
Adenosine A1 receptor (by homology)	ADORA1	P30542	CHEMBL226	Family A G protein-coupled receptor	0.104672	562	0
Vascular endothelial growth factor receptor 2	KDR	P35968	CHEMBL279	Kinase	0.104672	506	0
Monoamine oxidase B	MAOB	P27338	CHEMBL2039	Oxidoreductase	0.104672	480	0
Epoxide hydratase	EPHX2	P34913	CHEMBL2409	Protease	0.104672	383	0
Corticotropin releasing factor receptor 1	CRHR1	P34998	CHEMBL1800	Family B G protein-coupled receptor	0.104672	372	0
Cytochrome P450 11B2	CYP11B2	P19099	CHEMBL2722	Cytochrome P450	0.104672	359	0
Glucocorticoid receptor	NR3C1	P04150	CHEMBL2034	Nuclear receptor	0.104672	356	0
Cathepsin K	CTSK	P43235	CHEMBL268	Protease	0.104672	344	0
Progesterone receptor	PGR	P06401	CHEMBL208	Nuclear receptor	0.104672	329	0
Adenosine A3 receptor	ADORA3	P0DMS8	CHEMBL256	Family A G protein-coupled receptor	0.104672	327	0
Beta-secretase 1	BACE1	P56817	CHEMBL4822	Protease	0.104672	316	0
Tyrosine-protein kinase JAK2	JAK2	O60674	CHEMBL2971	Kinase	0.104672	308	0
Cytochrome P450 11B1	CYP11B1	P15538	CHEMBL1908	Cytochrome P450	0.104672	296	0
Glycogen synthase kinase-3 beta	GSK3B	P49841	CHEMBL262	Kinase	0.104672	266	0
GABA-A receptor; alpha-5/beta-3/gamma-2	GABRB3 GABRG2 GABRA5	P28472 P18507 P31644	CHEMBL2094122	Ligand-gated ion channel	0.104672	265	0
Phosphodiesterase 5A	PDE5A	O76074	CHEMBL1827	Phosphodiesterase	0.104672	256	0
Cathepsin S	CTSS	P25774	CHEMBL2954	Protease	0.104672	250	0
Monoamine oxidase A	MAOA	P21397	CHEMBL1951	Oxidoreductase	0.104672	235	0
c-Jun N-terminal kinase 1	MAPK8	P45983	CHEMBL2276	Kinase	0.104672	199	0
Androgen Receptor	AR	P10275	CHEMBL1871	Nuclear receptor	0.104672	173	0
Voltage-gated potassium channel subunit Kv1.5	KCNA5	P22460	CHEMBL4306	Voltage-gated ion channel	0.104672	166	3
c-Jun N-terminal kinase 3	MAPK10	P53779	CHEMBL2637	Kinase	0.104672	158	0
Bromodomain-containing protein 4	BRD4	O60885	CHEMBL1163125	Reader	0.104672	147	0
p53-binding protein Mdm-2	MDM2	Q00987	CHEMBL5023	Other nuclear protein	0.104672	140	0
Muscarinic acetylcholine receptor M1 (by homology)	CHRM1	P11229	CHEMBL216	Family A G protein-coupled receptor	0.104672	129	0
Receptor protein-tyrosine kinase erbB-2	ERBB2	P04626	CHEMBL1824	Kinase	0.104672	126	0
Epoxide hydrolase 1	EPHX1	P07099	CHEMBL1968	Protease	0.104672	118	0
Nitric oxide synthase, inducible	NOS2	P35228	CHEMBL4481	Enzyme	0.104672	114	0
Trace amine-associated receptor 1 (by homology)	TAAR1	Q96RJ0	CHEMBL5857	Family A G protein-coupled receptor	0.104672	110	0
Oxytocin receptor (by homology)	OXTR	P30559	CHEMBL2049	Family A G protein-coupled receptor	0.104672	108	0
Nuclear receptor ROR-gamma	RORC	P51449	CHEMBL1741186	Nuclear receptor	0.104672	105	0
C-C chemokine receptor type 1	CCR1	P32246	CHEMBL2413	Family A G protein-coupled receptor	0.104672	99	0
FK506-binding protein 1A	FKBP1A	P62942	CHEMBL1902	Isomerase	0.104672	93	0
Metabotropic glutamate receptor 2	GRM2	Q14416	CHEMBL5137	Family C G protein-coupled receptor	0.104672	90	0
Tyrosine-protein kinase receptor FLT3	FLT3	P36888	CHEMBL1974	Kinase	0.104672	84	0
Histamine H4 receptor	HRH4	Q9H3N8	CHEMBL3759	Family A G protein-coupled receptor	0.104672	83	0
Sphingosine 1-phosphate receptor Edg-3	S1PR3	Q99500	CHEMBL3892	Family A G protein-coupled receptor	0.104672	82	0
Tankyrase-2	TNKS2	Q9H2K2	CHEMBL6154	Enzyme	0.104672	82	0
Nitric-oxide synthase, brain	NOS1	P29475	CHEMBL3568	Enzyme	0.104672	76	0
Hormone sensitive lipase	LIPE	Q05469	CHEMBL3590	Enzyme	0.104672	73	0
Cyclin-dependent kinase 2/cyclin E1	CCNE1 CDK2	P24864 P24941	CHEMBL1907605	Kinase	0.104672	72	0
NAD-dependent deacetylase sirtuin 2	SIRT2	Q8IXJ6	CHEMBL4462	Eraser	0.104672	68	0
Protein kinase C theta	PRKCQ	Q04759	CHEMBL3920	Kinase	0.104672	67	0
Acyl coenzyme A:cholesterol acyltransferase	CES1	P23141	CHEMBL2265	Enzyme	0.104672	64	0
Chymase	CMA1	P23946	CHEMBL4068	Protease	0.104672	60	0
Bromodomain-containing protein 3	BRD3	Q15059	CHEMBL1795186	Reader	0.104672	58	0
LIM domain kinase 2	LIMK2	P53671	CHEMBL5932	Kinase	0.104672	57	0
Cyclophilin A	PPIA	P62937	CHEMBL1949	Isomerase	0.104672	55	0
Protein kinase C gamma (by homology)	PRKCG	P05129	CHEMBL2938	Kinase	0.104672	54	0
Estrogen receptor beta	ESR2	Q92731	CHEMBL242	Nuclear receptor	0.104672	53	0
LXR-alpha	NR1H3	Q13133	CHEMBL2808	Nuclear receptor	0.104672	51	0
LXR-beta	NR1H2	P55055	CHEMBL4093	Nuclear receptor	0.104672	50	0
Voltage-gated potassium channel subunit Kv1.3	KCNA3	P22001	CHEMBL4633	Voltage-gated ion channel	0.104672	49	0
Bile acid receptor FXR	NR1H4	Q96RI1	CHEMBL2047	Nuclear receptor	0.104672	46	0
Indoleamine 2,3-dioxygenase	IDO1	P14902	CHEMBL4685	Enzyme	0.104672	46	0
Estrogen receptor alpha	ESR1	P03372	CHEMBL206	Nuclear receptor	0.104672	44	0
Dual specificity phosphatase Cdc25B	CDC25B	P30305	CHEMBL4804	Phosphatase	0.104672	43	0
Proteinase-activated receptor 1	F2R	P25116	CHEMBL3974	Family A G protein-coupled receptor	0.104672	43	0
Calcium sensing receptor	CASR	P41180	CHEMBL1878	Family C G protein-coupled receptor	0.104672	42	0
Protein kinase C delta	PRKCD	Q05655	CHEMBL2996	Kinase	0.104672	41	0
Prostaglandin E synthase	PTGES	O14684	CHEMBL5658	Enzyme	0.104672	41	0
G-protein coupled bile acid receptor 1	GPBAR1	Q8TDU6	CHEMBL5409	Family A G protein-coupled receptor	0.104672	41	0
Potassium-transporting ATPase	ATP4B ATP4A	P51164 P20648	CHEMBL2095173	Primary active transporter	0.104672	39	0
Potassium channel subfamily K member 3	KCNK3	O14649	CHEMBL2321613	Voltage-gated ion channel	0.104672	39	0
Transient receptor potential cation channel subfamily A member 1	TRPA1	O75762	CHEMBL6007	Voltage-gated ion channel	0.104672	38	0
Estradiol 17-beta-dehydrogenase 2	HSD17B2	P37059	CHEMBL2789	Enzyme	0.104672	38	0
Arachidonate 15-lipoxygenase	ALOX15	P16050	CHEMBL2903	Enzyme	0.104672	37	0
Purinergic receptor P2Y1	P2RY1	P47900	CHEMBL4315	Family A G protein-coupled receptor	0.104672	37	0
Estradiol 17-beta-dehydrogenase 3	HSD17B3	P37058	CHEMBL4234	Enzyme	0.104672	35	0
P-glycoprotein 1	ABCB1	P08183	CHEMBL4302	Primary active transporter	0.104672	32	0
Carboxylesterase 2	CES2	O00748	CHEMBL3180	Enzyme	0.104672	29	0
Potassium channel subfamily K member 9	KCNK9	Q9NPC2	CHEMBL2321614	Voltage-gated ion channel	0.104672	28	0
Voltage-gated N-type calcium channel alpha-1B subunit	CACNA1B	Q00975	CHEMBL4478	Voltage-gated ion channel	0.104672	28	34
Cathepsin D	CTSD	P07339	CHEMBL2581	Protease	0.104672	28	0
Casein kinase I delta	CSNK1D	P48730	CHEMBL2828	Kinase	0.104672	28	0
G protein-coupled receptor 44	PTGDR2	Q9Y5Y4	CHEMBL5071	Family A G protein-coupled receptor	0.104672	25	0
Nitric-oxide synthase, endothelial	NOS3	P29474	CHEMBL4803	Enzyme	0.104672	25	0
Sodium channel protein type V alpha subunit	SCN5A	Q14524	CHEMBL1980	Voltage-gated ion channel	0.104672	24	0
Short transient receptor potential channel 6	TRPC6	Q9Y210	CHEMBL2417347	Voltage-gated ion channel	0.104672	22	0
Short transient receptor potential channel 3	TRPC3	Q13507	CHEMBL2417348	Voltage-gated ion channel	0.104672	20	0
Estradiol 17-beta-dehydrogenase 1	HSD17B1	P14061	CHEMBL3181	Enzyme	0.104672	19	0
Tyrosine-protein kinase BRK	PTK6	Q13882	CHEMBL4601	Kinase	0.104672	19	0
Interleukin-1 receptor-associated kinase 4	IRAK4	Q9NWZ3	CHEMBL3778	Kinase	0.104672	17	0
Lipoxin A4 receptor	FPR2	P25090	CHEMBL4227	Family A G protein-coupled receptor	0.104672	15	0
Transcription intermediary factor 1-alpha	TRIM24	O15164	CHEMBL3108638	Reader	0.104672	14	0
Thromboxane A2 receptor	TBXA2R	P21731	CHEMBL2069	Family A G protein-coupled receptor	0.104672	14	0
Lysosomal Pro-X carboxypeptidase	PRCP	P42785	CHEMBL2335	Protease	0.104672	14	0
Dual specificity phosphatase Cdc25A	CDC25A	P30304	CHEMBL3775	Phosphatase	0.104672	13	0
Voltage-gated L-type calcium channel alpha-1C subunit	CACNA1C	Q13936	CHEMBL1940	Voltage-gated ion channel	0.104672	13	0
Tumor necrosis factor receptor R1	TNFRSF1A	P19438	CHEMBL3378	Membrane receptor	0.104672	12	0
Aryl hydrocarbon receptor	AHR	P35869	CHEMBL3201	Transcription factor	0.104672	10	0
Cytochrome P450 1A2	CYP1A2	P05177	CHEMBL3356	Cytochrome P450	0.104672	10	0
11-beta-hydroxysteroid dehydrogenase 2	HSD11B2	P80365	CHEMBL3746	Enzyme	0.104672	10	0
Cholesteryl ester transfer protein	CETP	P11597	CHEMBL3572	Other ion channel	0.104672	10	0
Malate dehydrogenase, mitochondrial	MDH2	P40926	CHEMBL5917	Enzyme	0.104672	7	0
Transient receptor potential cation channel subfamily V member 4	TRPV4	Q9HBA0	CHEMBL3119	Voltage-gated ion channel	0.104672	5	0
Pantothenate kinase 3	PANK3	Q9H999	CHEMBL3407328	Enzyme	0.104672	5	0

## Sheet: Table S9
Table S9: SwissTargetPrediction of YS4
Target	Common name	Uniprot ID	ChEMBL ID	Target Class	Probability*	Known actives 3D	Known actives 2D
Phosphodiesterase 10A	PDE10A	Q9Y233	CHEMBL4409	Phosphodiesterase	0.104672	1034	0
Metabotropic glutamate receptor 5 (by homology)	GRM5	P41594	CHEMBL3227	Family C G protein-coupled receptor	0.104672	904	0
MAP kinase p38 alpha	MAPK14	Q16539	CHEMBL260	Kinase	0.104672	781	0
Epidermal growth factor receptor erbB1	EGFR	P00533	CHEMBL203	Kinase	0.104672	710	0
Adenosine A1 receptor (by homology)	ADORA1	P30542	CHEMBL226	Family A G protein-coupled receptor	0.104672	593	0
Vascular endothelial growth factor receptor 2	KDR	P35968	CHEMBL279	Kinase	0.104672	528	0
P2X purinoceptor 7	P2RX7	Q99572	CHEMBL4805	Ligand-gated ion channel	0.104672	496	0
Epoxide hydratase	EPHX2	P34913	CHEMBL2409	Protease	0.104672	400	0
Corticotropin releasing factor receptor 1	CRHR1	P34998	CHEMBL1800	Family B G protein-coupled receptor	0.104672	387	0
Glucocorticoid receptor	NR3C1	P04150	CHEMBL2034	Nuclear receptor	0.104672	381	0
Cytochrome P450 11B2	CYP11B2	P19099	CHEMBL2722	Cytochrome P450	0.104672	368	0
Cathepsin K	CTSK	P43235	CHEMBL268	Protease	0.104672	360	0
Adenosine A3 receptor	ADORA3	P0DMS8	CHEMBL256	Family A G protein-coupled receptor	0.104672	349	0
Progesterone receptor	PGR	P06401	CHEMBL208	Nuclear receptor	0.104672	338	0
Tyrosine-protein kinase JAK2	JAK2	O60674	CHEMBL2971	Kinase	0.104672	320	0
Gamma-secretase	PSEN2 PSENEN NCSTN APH1A PSEN1 APH1B	P49810 Q9NZ42 Q92542 Q96BI3 P49768 Q8WW43	CHEMBL2094135	Protease	0.104672	306	0
Cytochrome P450 11B1	CYP11B1	P15538	CHEMBL1908	Cytochrome P450	0.104672	305	0
Glycogen synthase kinase-3 beta	GSK3B	P49841	CHEMBL262	Kinase	0.104672	295	0
Isocitrate dehydrogenase [NADP] cytoplasmic	IDH1	O75874	CHEMBL2007625	Enzyme	0.104672	277	0
GABA-A receptor; alpha-5/beta-3/gamma-2	GABRB3 GABRG2 GABRA5	P28472 P18507 P31644	CHEMBL2094122	Ligand-gated ion channel	0.104672	274	0
Phosphodiesterase 5A	PDE5A	O76074	CHEMBL1827	Phosphodiesterase	0.104672	266	0
Cathepsin S	CTSS	P25774	CHEMBL2954	Protease	0.104672	264	0
Monoamine oxidase A	MAOA	P21397	CHEMBL1951	Oxidoreductase	0.104672	242	0
c-Jun N-terminal kinase 1	MAPK8	P45983	CHEMBL2276	Kinase	0.104672	207	0
Androgen Receptor	AR	P10275	CHEMBL1871	Nuclear receptor	0.104672	178	0
Voltage-gated potassium channel subunit Kv1.5	KCNA5	P22460	CHEMBL4306	Voltage-gated ion channel	0.104672	173	3
c-Jun N-terminal kinase 3	MAPK10	P53779	CHEMBL2637	Kinase	0.104672	166	0
Bromodomain-containing protein 4	BRD4	O60885	CHEMBL1163125	Reader	0.104672	156	0
p53-binding protein Mdm-2	MDM2	Q00987	CHEMBL5023	Other nuclear protein	0.104672	153	0
Neurokinin 3 receptor	TACR3	P29371	CHEMBL4429	Family A G protein-coupled receptor	0.104672	150	0
Receptor protein-tyrosine kinase erbB-2	ERBB2	P04626	CHEMBL1824	Kinase	0.104672	134	0
Muscarinic acetylcholine receptor M1 (by homology)	CHRM1	P11229	CHEMBL216	Family A G protein-coupled receptor	0.104672	130	0
Oxytocin receptor (by homology)	OXTR	P30559	CHEMBL2049	Family A G protein-coupled receptor	0.104672	125	0
Nuclear receptor ROR-gamma	RORC	P51449	CHEMBL1741186	Nuclear receptor	0.104672	124	0
Nitric oxide synthase, inducible	NOS2	P35228	CHEMBL4481	Enzyme	0.104672	118	0
Epoxide hydrolase 1	EPHX1	P07099	CHEMBL1968	Protease	0.104672	118	0
Vasopressin V1a receptor	AVPR1A	P37288	CHEMBL1889	Family A G protein-coupled receptor	0.104672	115	0
Trace amine-associated receptor 1 (by homology)	TAAR1	Q96RJ0	CHEMBL5857	Family A G protein-coupled receptor	0.104672	110	0
C-C chemokine receptor type 1	CCR1	P32246	CHEMBL2413	Family A G protein-coupled receptor	0.104672	105	0
FK506-binding protein 1A	FKBP1A	P62942	CHEMBL1902	Isomerase	0.104672	103	0
Sphingosine 1-phosphate receptor Edg-3	S1PR3	Q99500	CHEMBL3892	Family A G protein-coupled receptor	0.104672	98	0
Tyrosine-protein kinase receptor FLT3	FLT3	P36888	CHEMBL1974	Kinase	0.104672	91	0
Serine/threonine-protein kinase B-raf	BRAF	P15056	CHEMBL5145	Kinase	0.104672	91	0
Histamine H4 receptor	HRH4	Q9H3N8	CHEMBL3759	Family A G protein-coupled receptor	0.104672	86	0
NAD-dependent deacetylase sirtuin 2	SIRT2	Q8IXJ6	CHEMBL4462	Eraser	0.104672	78	0
Cyclin-dependent kinase 2/cyclin E1	CCNE1 CDK2	P24864 P24941	CHEMBL1907605	Kinase	0.104672	78	0
Glutaminyl-peptide cyclotransferase	QPCT	Q16769	CHEMBL4508	Enzyme	0.104672	78	0
Nitric-oxide synthase, brain	NOS1	P29475	CHEMBL3568	Enzyme	0.104672	77	0
Hormone sensitive lipase	LIPE	Q05469	CHEMBL3590	Enzyme	0.104672	74	0
Protein kinase C theta	PRKCQ	Q04759	CHEMBL3920	Kinase	0.104672	69	0
Matrix metalloproteinase 2	MMP2	P08253	CHEMBL333	Protease	0.104672	64	0
LIM domain kinase 2	LIMK2	P53671	CHEMBL5932	Kinase	0.104672	63	0
Acyl coenzyme A:cholesterol acyltransferase	CES1	P23141	CHEMBL2265	Enzyme	0.104672	63	0
Chymase	CMA1	P23946	CHEMBL4068	Protease	0.104672	60	0
Cyclophilin A	PPIA	P62937	CHEMBL1949	Isomerase	0.104672	56	0
Protein kinase C gamma (by homology)	PRKCG	P05129	CHEMBL2938	Kinase	0.104672	55	0
Voltage-gated potassium channel subunit Kv1.3	KCNA3	P22001	CHEMBL4633	Voltage-gated ion channel	0.104672	55	0
MAP kinase p38 beta	MAPK11	Q15759	CHEMBL3961	Kinase	0.104672	51	0
LXR-alpha	NR1H3	Q13133	CHEMBL2808	Nuclear receptor	0.104672	51	0
LXR-beta	NR1H2	P55055	CHEMBL4093	Nuclear receptor	0.104672	50	0
Indoleamine 2,3-dioxygenase	IDO1	P14902	CHEMBL4685	Enzyme	0.104672	50	0
Bile acid receptor FXR	NR1H4	Q96RI1	CHEMBL2047	Nuclear receptor	0.104672	49	0
Prostaglandin E synthase	PTGES	O14684	CHEMBL5658	Enzyme	0.104672	44	0
Protein kinase C delta	PRKCD	Q05655	CHEMBL2996	Kinase	0.104672	44	0
Tyrosine-protein kinase ITK/TSK	ITK	Q08881	CHEMBL2959	Kinase	0.104672	44	0
G-protein coupled receptor kinase 2	GRK2	P25098	CHEMBL4079	Kinase	0.104672	43	0
Calcium sensing receptor	CASR	P41180	CHEMBL1878	Family C G protein-coupled receptor	0.104672	42	0
Dual specificity phosphatase Cdc25B	CDC25B	P30305	CHEMBL4804	Phosphatase	0.104672	41	0
G-protein coupled bile acid receptor 1	GPBAR1	Q8TDU6	CHEMBL5409	Family A G protein-coupled receptor	0.104672	41	0
Potassium channel subfamily K member 3	KCNK3	O14649	CHEMBL2321613	Voltage-gated ion channel	0.104672	40	0
Transient receptor potential cation channel subfamily A member 1	TRPA1	O75762	CHEMBL6007	Voltage-gated ion channel	0.104672	39	0
Purinergic receptor P2Y1	P2RY1	P47900	CHEMBL4315	Family A G protein-coupled receptor	0.104672	39	0
Estradiol 17-beta-dehydrogenase 2	HSD17B2	P37059	CHEMBL2789	Enzyme	0.104672	39	0
Potassium-transporting ATPase	ATP4B ATP4A	P51164 P20648	CHEMBL2095173	Primary active transporter	0.104672	37	0
Arachidonate 15-lipoxygenase	ALOX15	P16050	CHEMBL2903	Enzyme	0.104672	37	0
P-glycoprotein 1	ABCB1	P08183	CHEMBL4302	Primary active transporter	0.104672	35	0
Estradiol 17-beta-dehydrogenase 3	HSD17B3	P37058	CHEMBL4234	Enzyme	0.104672	35	0
Potassium channel subfamily K member 9	KCNK9	Q9NPC2	CHEMBL2321614	Voltage-gated ion channel	0.104672	29	0
Cholecystokinin A receptor (by homology)	CCKAR	P32238	CHEMBL1901	Family A G protein-coupled receptor	0.104672	29	0
Voltage-gated N-type calcium channel alpha-1B subunit	CACNA1B	Q00975	CHEMBL4478	Voltage-gated ion channel	0.104672	28	34
Carboxylesterase 2	CES2	O00748	CHEMBL3180	Enzyme	0.104672	26	0
Sodium channel protein type V alpha subunit	SCN5A	Q14524	CHEMBL1980	Voltage-gated ion channel	0.104672	25	0
G protein-coupled receptor 44	PTGDR2	Q9Y5Y4	CHEMBL5071	Family A G protein-coupled receptor	0.104672	25	0
Short transient receptor potential channel 6	TRPC6	Q9Y210	CHEMBL2417347	Voltage-gated ion channel	0.104672	22	0
Short transient receptor potential channel 3	TRPC3	Q13507	CHEMBL2417348	Voltage-gated ion channel	0.104672	20	0
Estradiol 17-beta-dehydrogenase 1	HSD17B1	P14061	CHEMBL3181	Enzyme	0.104672	19	0
Tyrosine-protein kinase BRK	PTK6	Q13882	CHEMBL4601	Kinase	0.104672	19	0
Lipoxin A4 receptor	FPR2	P25090	CHEMBL4227	Family A G protein-coupled receptor	0.104672	18	0
Interleukin-1 receptor-associated kinase 4	IRAK4	Q9NWZ3	CHEMBL3778	Kinase	0.104672	18	0
Lysosomal Pro-X carboxypeptidase	PRCP	P42785	CHEMBL2335	Protease	0.104672	17	0
Thromboxane A2 receptor	TBXA2R	P21731	CHEMBL2069	Family A G protein-coupled receptor	0.104672	15	0
Dual specificity phosphatase Cdc25A	CDC25A	P30304	CHEMBL3775	Phosphatase	0.104672	13	0
Voltage-gated L-type calcium channel alpha-1C subunit	CACNA1C	Q13936	CHEMBL1940	Voltage-gated ion channel	0.104672	13	0
Tumor necrosis factor receptor R1	TNFRSF1A	P19438	CHEMBL3378	Membrane receptor	0.104672	12	0
Aryl hydrocarbon receptor	AHR	P35869	CHEMBL3201	Transcription factor	0.104672	10	0
Cytochrome P450 1A2	CYP1A2	P05177	CHEMBL3356	Cytochrome P450	0.104672	10	0
11-beta-hydroxysteroid dehydrogenase 2	HSD11B2	P80365	CHEMBL3746	Enzyme	0.104672	10	0
Malate dehydrogenase, mitochondrial	MDH2	P40926	CHEMBL5917	Enzyme	0.104672	7	0
Pantothenate kinase 3	PANK3	Q9H999	CHEMBL3407328	Enzyme	0.104672	6	0
Transient receptor potential cation channel subfamily V member 4	TRPV4	Q9HBA0	CHEMBL3119	Voltage-gated ion channel	0.104672	5	0

## Sheet: Table S10
Table S10: SwissTargetPrediction of YS5
Target	Common name	Uniprot ID	ChEMBL ID	Target Class	Probability*	Known actives 3D	Known actives 2D
Voltage-gated potassium channel subunit Kv1.5	KCNA5	P22460	CHEMBL4306	Voltage-gated ion channel	0.105608	278	3
Phosphodiesterase 10A	PDE10A	Q9Y233	CHEMBL4409	Phosphodiesterase	0.09724	1753	0
PI3-kinase p110-alpha subunit	PIK3CA	P42336	CHEMBL4005	Enzyme	0.09724	915	0
Beta-secretase 1	BACE1	P56817	CHEMBL4822	Protease	0.09724	783	0
Hepatocyte growth factor receptor	MET	P08581	CHEMBL3717	Kinase	0.09724	770	0
Tyrosine-protein kinase JAK2	JAK2	O60674	CHEMBL2971	Kinase	0.09724	699	0
Glycogen synthase kinase-3 beta	GSK3B	P49841	CHEMBL262	Kinase	0.09724	688	0
Melatonin receptor 1A	MTNR1A	P48039	CHEMBL1945	Family A G protein-coupled receptor	0.09724	639	135
Melatonin receptor 1B	MTNR1B	P49286	CHEMBL1946	Family A G protein-coupled receptor	0.09724	577	123
Serine/threonine-protein kinase mTOR	MTOR	P42345	CHEMBL2842	Kinase	0.09724	542	0
Epoxide hydratase	EPHX2	P34913	CHEMBL2409	Protease	0.09724	529	0
Neuropeptide Y receptor type 5	NPY5R	Q15761	CHEMBL4561	Family A G protein-coupled receptor	0.09724	525	0
Tyrosine-protein kinase SYK	SYK	P43405	CHEMBL2599	Kinase	0.09724	518	0
Phosphodiesterase 5A	PDE5A	O76074	CHEMBL1827	Phosphodiesterase	0.09724	517	0
Thrombin and coagulation factor X	F10	P00742	CHEMBL244	Protease	0.09724	505	0
Glucocorticoid receptor	NR3C1	P04150	CHEMBL2034	Nuclear receptor	0.09724	503	0
Tyrosine-protein kinase JAK3	JAK3	P52333	CHEMBL2148	Kinase	0.09724	480	0
Cathepsin S	CTSS	P25774	CHEMBL2954	Protease	0.09724	446	0
Gamma-secretase	PSEN2 PSENEN NCSTN APH1A PSEN1 APH1B	P49810 Q9NZ42 Q92542 Q96BI3 P49768 Q8WW43	CHEMBL2094135	Protease	0.09724	444	0
Cyclin-dependent kinase 2	CDK2	P24941	CHEMBL301	Kinase	0.09724	422	0
Phosphodiesterase 4B	PDE4B	Q07343	CHEMBL275	Phosphodiesterase	0.09724	405	0
PI3-kinase p110-delta subunit	PIK3CD	O00329	CHEMBL3130	Enzyme	0.09724	386	0
Tyrosine-protein kinase JAK1	JAK1	P23458	CHEMBL2835	Kinase	0.09724	381	0
PI3-kinase p110-gamma subunit	PIK3CG	P48736	CHEMBL3267	Enzyme	0.09724	362	0
Acetylcholinesterase	ACHE	P22303	CHEMBL220	Hydrolase	0.09724	357	42
Nerve growth factor receptor Trk-A	NTRK1	P04629	CHEMBL2815	Kinase	0.09724	344	0
Cyclin-dependent kinase 5/CDK5 activator 1	CDK5R1 CDK5	Q15078 Q00535	CHEMBL1907600	Kinase	0.09724	335	0
Bromodomain-containing protein 4	BRD4	O60885	CHEMBL1163125	Reader	0.09724	300	0
p53-binding protein Mdm-2	MDM2	Q00987	CHEMBL5023	Other nuclear protein	0.09724	299	0
Androgen Receptor	AR	P10275	CHEMBL1871	Nuclear receptor	0.09724	289	0
Isocitrate dehydrogenase [NADP] cytoplasmic	IDH1	O75874	CHEMBL2007625	Enzyme	0.09724	270	0
PI3-kinase p110-beta subunit	PIK3CB	P42338	CHEMBL3145	Enzyme	0.09724	258	0
Cyclin-dependent kinase 2/cyclin A	CDK2 CCNA1 CCNA2	P24941 P78396 P20248	CHEMBL2094128	Other cytosolic protein	0.09724	252	0
Dual-specificity tyrosine-phosphorylation regulated kinase 1A	DYRK1A	Q13627	CHEMBL2292	Kinase	0.09724	209	0
Serine/threonine-protein kinase Chk1	CHEK1	O14757	CHEMBL4630	Kinase	0.09724	209	0
Cyclin-dependent kinase 1	CDK1	P06493	CHEMBL308	Kinase	0.09724	209	0
Phosphodiesterase 4A	PDE4A	P27815	CHEMBL254	Phosphodiesterase	0.09724	207	0
Calpain 1	CAPN1	P07384	CHEMBL3891	Protease	0.09724	202	0
Serine/threonine-protein kinase PIM2	PIM2	Q9P1W9	CHEMBL4523	Kinase	0.09724	186	0
FK506-binding protein 1A	FKBP1A	P62942	CHEMBL1902	Isomerase	0.09724	185	0
CDC7/DBF4 (Cell division cycle 7-related protein kinase/Activator of S phase kinase)	CDC7	O00311	CHEMBL5443	Kinase	0.09724	179	0
Nitric oxide synthase, inducible	NOS2	P35228	CHEMBL4481	Enzyme	0.09724	172	0
Phosphodiesterase 4D	PDE4D	Q08499	CHEMBL288	Phosphodiesterase	0.09724	171	0
Leucine-rich repeat serine/threonine-protein kinase 2	LRRK2	Q5S007	CHEMBL1075104	Kinase	0.09724	169	0
Phosphodiesterase 7A	PDE7A	Q13946	CHEMBL3012	Phosphodiesterase	0.09724	168	0
Serine/threonine-protein kinase PLK1	PLK1	P53350	CHEMBL3024	Kinase	0.09724	165	0
Muscarinic acetylcholine receptor M3	CHRM3	P20309	CHEMBL245	Family A G protein-coupled receptor	0.09724	158	0
DNA-dependent protein kinase	PRKDC	P78527	CHEMBL3142	Kinase	0.09724	158	0
Carnitine O-palmitoyltransferase 1, liver isoform	CPT1A	P50416	CHEMBL1293194	Enzyme	0.09724	157	0
Geranylgeranyl transferase type I	PGGT1B FNTA	P53609 P49354	CHEMBL2095164	Enzyme	0.09724	155	0
Bromodomain-containing protein 2	BRD2	P25440	CHEMBL1293289	Reader	0.09724	152	0
Muscarinic acetylcholine receptor M1	CHRM1	P11229	CHEMBL216	Family A G protein-coupled receptor	0.09724	152	0
Cyclin-dependent kinase 1/cyclin B	CCNB3 CDK1 CCNB1 CCNB2	Q8WWL7 P06493 P14635 O95067	CHEMBL2094127	Other cytosolic protein	0.09724	149	0
Cyclin-dependent kinase 2/cyclin E1	CCNE1 CDK2	P24864 P24941	CHEMBL1907605	Kinase	0.09724	134	0
Ribosomal protein S6 kinase alpha 3	RPS6KA3	P51812	CHEMBL2345	Kinase	0.09724	129	0
Inosine-5'-monophosphate dehydrogenase 2	IMPDH2	P12268	CHEMBL2002	Oxidoreductase	0.09724	116	0
Dual specificity mitogen-activated protein kinase kinase 1	MAP2K1	Q02750	CHEMBL3587	Kinase	0.09724	110	0
Platelet-derived growth factor receptor	PDGFRA PDGFRB	P16234 P09619	CHEMBL2095189	Kinase	0.09724	107	0
Tankyrase-1	TNKS	O95271	CHEMBL6164	Enzyme	0.09724	106	0
Chymase	CMA1	P23946	CHEMBL4068	Protease	0.09724	102	0
Protein-glutamine gamma-glutamyltransferase	TGM2	P21980	CHEMBL2730	Enzyme	0.09724	102	0
Protein kinase C theta	PRKCQ	Q04759	CHEMBL3920	Kinase	0.09724	101	0
Tankyrase-2	TNKS2	Q9H2K2	CHEMBL6154	Enzyme	0.09724	92	0
Dual specificity protein kinase TTK	TTK	P33981	CHEMBL3983	Kinase	0.09724	91	0
N-acylsphingosine-amidohydrolase (by homology)	NAAA	Q02083	CHEMBL4349	Enzyme	0.09724	90	0
Nitric-oxide synthase, brain	NOS1	P29475	CHEMBL3568	Enzyme	0.09724	88	0
Acyl-CoA desaturase (by homology)	SCD	O00767	CHEMBL5555	Enzyme	0.09724	83	0
Voltage-gated potassium channel subunit Kv1.3	KCNA3	P22001	CHEMBL4633	Voltage-gated ion channel	0.09724	76	0
Prostanoid EP1 receptor	PTGER1	P34995	CHEMBL1811	Family A G protein-coupled receptor	0.09724	76	0
G-protein coupled bile acid receptor 1	GPBAR1	Q8TDU6	CHEMBL5409	Family A G protein-coupled receptor	0.09724	75	0
Cyclin-dependent kinase 9	CDK9	P50750	CHEMBL3116	Kinase	0.09724	74	0
Glucagon receptor	GCGR	P47871	CHEMBL1985	Family B G protein-coupled receptor	0.09724	70	0
Sodium/glucose cotransporter 1	SLC5A1	P13866	CHEMBL4979	Electrochemical transporter	0.09724	67	0
Cathepsin (V and K)	CTSV	O60911	CHEMBL3272	Protease	0.09724	64	0
Intercellular adhesion molecule-1	ICAM1	P05362	CHEMBL3070	Adhesion	0.09724	60	0
Selectin E	SELE	P16581	CHEMBL3890	Adhesion	0.09724	60	0
Phosphodiesterase 4C	PDE4C	Q08493	CHEMBL291	Phosphodiesterase	0.09724	48	0
Serine-protein kinase ATR	ATR	Q13535	CHEMBL5024	Kinase	0.09724	48	0
Potassium channel subfamily K member 3	KCNK3	O14649	CHEMBL2321613	Voltage-gated ion channel	0.09724	44	0
Phosphodiesterase 9A	PDE9A	O76083	CHEMBL3535	Phosphodiesterase	0.09724	43	0
dUTP pyrophosphatase	DUT	P33316	CHEMBL5203	Enzyme	0.09724	42	0
Kir3.1/Kir3.4	KCNJ5 KCNJ3	P48544 P48549	CHEMBL3038488	Voltage-gated ion channel	0.09724	41	0
Sphingosine 1-phosphate receptor Edg-1	S1PR1	P21453	CHEMBL4333	Family A G protein-coupled receptor	0.09724	39	0
Tyrosine-protein kinase ZAP-70	ZAP70	P43403	CHEMBL2803	Kinase	0.09724	37	0
Potassium channel subfamily K member 9	KCNK9	Q9NPC2	CHEMBL2321614	Voltage-gated ion channel	0.09724	32	0
Serine-protein kinase ATM	ATM	Q13315	CHEMBL3797	Kinase	0.09724	26	0
Carnitine palmitoyltransferase 2	CPT2	P23786	CHEMBL3238	Enzyme	0.09724	26	0
Vascular cell adhesion protein 1	VCAM1	P19320	CHEMBL3735	Adhesion	0.09724	25	0
Coagulation factor XIII	F13A1	P00488	CHEMBL4530	Aminoacyltransferase	0.09724	23	0
Short transient receptor potential channel 6	TRPC6	Q9Y210	CHEMBL2417347	Voltage-gated ion channel	0.09724	22	0
Coagulation factor XI	F11	P03951	CHEMBL2820	Protease	0.09724	22	0
Short transient receptor potential channel 3	TRPC3	Q13507	CHEMBL2417348	Voltage-gated ion channel	0.09724	20	0
Protein-glutamine gamma-glutamyltransferase K	TGM1	P22735	CHEMBL2810	Enzyme	0.09724	19	0
Proto-oncogene protein Wnt-3	WNT3	P56703	CHEMBL6079	Unclassified protein	0.09724	16	0
Protein-tyrosine phosphatase 4A3	PTP4A3	O75365	CHEMBL4162	Phosphatase	0.09724	14	0
LDL receptor	LDLR	P01130	CHEMBL3311	Membrane receptor	0.09724	14	0
Plasma kallikrein	KLKB1	P03952	CHEMBL2000	Protease	0.09724	14	0
GABA A receptor alpha-2/beta-2/gamma-2	GABRA2 GABRB2 GABRG2	P47869 P47870 P18507	CHEMBL2111413	Ligand-gated ion channel	0.09724	13	0
Bromodomain-containing protein 1	BRD1	O95696	CHEMBL2176774	Reader	0.09724	7	0
Urokinase plasminogen activator surface receptor	PLAUR	Q03405	CHEMBL4883	Membrane receptor	0.09724	4	0

## Sheet: Table S11
Table S11: SwissTargetPrediction of YS6
Target	Common name	Uniprot ID	ChEMBL ID	Target Class	Probability*	Known actives 3D	Known actives 2D
Phosphodiesterase 10A	PDE10A	Q9Y233	CHEMBL4409	Phosphodiesterase	0.10934	1727	0
Metabotropic glutamate receptor 5	GRM5	P41594	CHEMBL3227	Family C G protein-coupled receptor	0.10934	1179	0
Hepatocyte growth factor receptor	MET	P08581	CHEMBL3717	Kinase	0.10934	780	0
Tyrosine-protein kinase JAK2	JAK2	O60674	CHEMBL2971	Kinase	0.10934	713	0
Glycogen synthase kinase-3 beta	GSK3B	P49841	CHEMBL262	Kinase	0.10934	705	0
Cathepsin K	CTSK	P43235	CHEMBL268	Protease	0.10934	606	0
Corticotropin releasing factor receptor 1	CRHR1	P34998	CHEMBL1800	Family B G protein-coupled receptor	0.10934	603	0
Serine/threonine-protein kinase Aurora-A	AURKA	O14965	CHEMBL4722	Kinase	0.10934	581	0
Serine/threonine-protein kinase mTOR	MTOR	P42345	CHEMBL2842	Kinase	0.10934	565	0
Epoxide hydratase	EPHX2	P34913	CHEMBL2409	Protease	0.10934	521	0
Neuropeptide Y receptor type 5	NPY5R	Q15761	CHEMBL4561	Family A G protein-coupled receptor	0.10934	514	0
Phosphodiesterase 5A	PDE5A	O76074	CHEMBL1827	Phosphodiesterase	0.10934	511	0
c-Jun N-terminal kinase 1	MAPK8	P45983	CHEMBL2276	Kinase	0.10934	508	0
Thrombin and coagulation factor X	F10	P00742	CHEMBL244	Protease	0.10934	501	0
Tyrosine-protein kinase SYK	SYK	P43405	CHEMBL2599	Kinase	0.10934	498	0
Tyrosine-protein kinase JAK3	JAK3	P52333	CHEMBL2148	Kinase	0.10934	484	0
Glucocorticoid receptor	NR3C1	P04150	CHEMBL2034	Nuclear receptor	0.10934	480	0
Cyclin-dependent kinase 2	CDK2	P24941	CHEMBL301	Kinase	0.10934	427	0
Phosphodiesterase 4B	PDE4B	Q07343	CHEMBL275	Phosphodiesterase	0.10934	394	0
Tyrosine-protein kinase JAK1	JAK1	P23458	CHEMBL2835	Kinase	0.10934	389	0
Cytochrome P450 11B2	CYP11B2	P19099	CHEMBL2722	Cytochrome P450	0.10934	385	0
PI3-kinase p110-gamma subunit	PIK3CG	P48736	CHEMBL3267	Enzyme	0.10934	381	0
Cathepsin L	CTSL	P07711	CHEMBL3837	Protease	0.10934	370	0
TGF-beta receptor type I	TGFBR1	P36897	CHEMBL4439	Kinase	0.10934	365	0
Cytochrome P450 11B1	CYP11B1	P15538	CHEMBL1908	Cytochrome P450	0.10934	345	0
Cyclin-dependent kinase 5/CDK5 activator 1	CDK5R1 CDK5	Q15078 Q00535	CHEMBL1907600	Kinase	0.10934	344	0
Nerve growth factor receptor Trk-A	NTRK1	P04629	CHEMBL2815	Kinase	0.10934	340	0
Cathepsin (B and K)	CTSB	P07858	CHEMBL4072	Protease	0.10934	330	0
p53-binding protein Mdm-2	MDM2	Q00987	CHEMBL5023	Other nuclear protein	0.10934	322	0
Bromodomain-containing protein 4	BRD4	O60885	CHEMBL1163125	Reader	0.10934	309	0
Tyrosine-protein kinase LCK	LCK	P06239	CHEMBL258	Kinase	0.10934	305	0
Androgen Receptor	AR	P10275	CHEMBL1871	Nuclear receptor	0.10934	296	0
Voltage-gated potassium channel subunit Kv1.5	KCNA5	P22460	CHEMBL4306	Voltage-gated ion channel	0.10934	285	2
Receptor protein-tyrosine kinase erbB-2	ERBB2	P04626	CHEMBL1824	Kinase	0.10934	257	0
Cyclin-dependent kinase 2/cyclin A	CDK2 CCNA1 CCNA2	P24941 P78396 P20248	CHEMBL2094128	Other cytosolic protein	0.10934	256	0
GABA-A receptor; alpha-5/beta-3/gamma-2	GABRB3 GABRG2 GABRA5	P28472 P18507 P31644	CHEMBL2094122	Ligand-gated ion channel	0.10934	244	0
Serine/threonine-protein kinase Chk1	CHEK1	O14757	CHEMBL4630	Kinase	0.10934	234	0
GABA-A receptor; alpha-1/beta-3/gamma-2	GABRB3 GABRG2 GABRA1	P28472 P18507 P14867	CHEMBL2094121	Ligand-gated ion channel	0.10934	225	0
Oxytocin receptor	OXTR	P30559	CHEMBL2049	Family A G protein-coupled receptor	0.10934	218	0
Dual-specificity tyrosine-phosphorylation regulated kinase 1A	DYRK1A	Q13627	CHEMBL2292	Kinase	0.10934	214	0
Calpain 1	CAPN1	P07384	CHEMBL3891	Protease	0.10934	211	0
Cyclin-dependent kinase 1	CDK1	P06493	CHEMBL308	Kinase	0.10934	208	0
Platelet-derived growth factor receptor beta	PDGFRB	P09619	CHEMBL1913	Kinase	0.10934	208	0
Vascular endothelial growth factor receptor 1	FLT1	P17948	CHEMBL1868	Kinase	0.10934	202	0
Serine/threonine-protein kinase PIM2	PIM2	Q9P1W9	CHEMBL4523	Kinase	0.10934	195	0
Adenosine A2b receptor	ADORA2B	P29275	CHEMBL255	Family A G protein-coupled receptor	0.10934	192	0
DNA-dependent protein kinase	PRKDC	P78527	CHEMBL3142	Kinase	0.10934	180	0
Leucine-rich repeat serine/threonine-protein kinase 2	LRRK2	Q5S007	CHEMBL1075104	Kinase	0.10934	173	0
Nitric oxide synthase, inducible	NOS2	P35228	CHEMBL4481	Enzyme	0.10934	172	0
Phosphodiesterase 7A	PDE7A	Q13946	CHEMBL3012	Phosphodiesterase	0.10934	170	0
Carnitine O-palmitoyltransferase 1, liver isoform	CPT1A	P50416	CHEMBL1293194	Enzyme	0.10934	167	0
Bromodomain-containing protein 3	BRD3	Q15059	CHEMBL1795186	Reader	0.10934	164	0
Phosphodiesterase 2A	PDE2A	O00408	CHEMBL2652	Phosphodiesterase	0.10934	164	0
Geranylgeranyl transferase type I	PGGT1B FNTA	P53609 P49354	CHEMBL2095164	Enzyme	0.10934	162	0
Cyclin-dependent kinase 1/cyclin B	CCNB3 CDK1 CCNB1 CCNB2	Q8WWL7 P06493 P14635 O95067	CHEMBL2094127	Other cytosolic protein	0.10934	160	0
Muscarinic acetylcholine receptor M3	CHRM3	P20309	CHEMBL245	Family A G protein-coupled receptor	0.10934	159	0
Bromodomain-containing protein 2	BRD2	P25440	CHEMBL1293289	Reader	0.10934	157	0
Fibroblast growth factor receptor 1	FGFR1	P11362	CHEMBL3650	Kinase	0.10934	153	0
Ribosomal protein S6 kinase alpha 3	RPS6KA3	P51812	CHEMBL2345	Kinase	0.10934	137	0
Inosine-5'-monophosphate dehydrogenase 2	IMPDH2	P12268	CHEMBL2002	Oxidoreductase	0.10934	135	0
Prolyl endopeptidase	PREP	P48147	CHEMBL3202	Protease	0.10934	132	0
Interleukin-8 receptor B	CXCR2	P25025	CHEMBL2434	Family A G protein-coupled receptor	0.10934	127	0
Chymase	CMA1	P23946	CHEMBL4068	Protease	0.10934	109	0
Dual specificity mitogen-activated protein kinase kinase 1	MAP2K1	Q02750	CHEMBL3587	Kinase	0.10934	106	0
Tankyrase-2	TNKS2	Q9H2K2	CHEMBL6154	Enzyme	0.10934	99	0
Nitric-oxide synthase, brain	NOS1	P29475	CHEMBL3568	Enzyme	0.10934	86	0
Phosphodiesterase 3	PDE3A	Q14432	CHEMBL241	Phosphodiesterase	0.10934	86	0
Prostanoid EP1 receptor	PTGER1	P34995	CHEMBL1811	Family A G protein-coupled receptor	0.10934	80	0
Cyclin-dependent kinase 9	CDK9	P50750	CHEMBL3116	Kinase	0.10934	75	0
G-protein coupled bile acid receptor 1	GPBAR1	Q8TDU6	CHEMBL5409	Family A G protein-coupled receptor	0.10934	75	0
LIM domain kinase 2	LIMK2	P53671	CHEMBL5932	Kinase	0.10934	72	0
G protein-coupled receptor 44	PTGDR2	Q9Y5Y4	CHEMBL5071	Family A G protein-coupled receptor	0.10934	60	0
Calpain 2	CAPN2	P17655	CHEMBL2382	Protease	0.10934	53	0
Protein kinase C alpha	PRKCA	P17252	CHEMBL299	Kinase	0.10934	53	0
Serine-protein kinase ATR	ATR	Q13535	CHEMBL5024	Kinase	0.10934	47	0
Phosphodiesterase 9A	PDE9A	O76083	CHEMBL3535	Phosphodiesterase	0.10934	43	0
GABA-A receptor; alpha-6/beta-3/gamma-2	GABRG2 GABRB3 GABRA6	P18507 P28472 Q16445	CHEMBL2095190	Ligand-gated ion channel	0.10934	39	0
Toll-like receptor 4	TLR4	O00206	CHEMBL5255	Toll-like and Il-1 receptors	0.10934	38	0
Coagulation factor IX	F9	P00740	CHEMBL2016	Protease	0.10934	34	0
Cathepsin G	CTSG	P08311	CHEMBL4071	Protease	0.10934	33	0
Voltage-gated T-type calcium channel alpha-1H subunit	CACNA1H	O95180	CHEMBL1859	Voltage-gated ion channel	0.10934	32	0
Serine/threonine-protein kinase PLK4	PLK4	O00444	CHEMBL3788	Kinase	0.10934	30	0
Serine/threonine-protein kinase TAO1	TAOK1	Q7L7X3	CHEMBL5261	Kinase	0.10934	30	0
JAK3/JAK1	JAK3 JAK1	P52333 P23458	CHEMBL3038491	Kinase	0.10934	29	0
Carnitine palmitoyltransferase 2	CPT2	P23786	CHEMBL3238	Enzyme	0.10934	27	0
Isoprenylcysteine carboxyl methyltransferase	ICMT	O60725	CHEMBL4699	Enzyme	0.10934	27	0
Long-chain fatty acid transport protein 1	SLC27A1	Q6PCB7	CHEMBL2052038	Electrochemical transporter	0.10934	26	0
Calpain 1	CAPN1 CAPNS1	P07384 P04632	CHEMBL2111357	Protease	0.10934	25	0
Serine-protein kinase ATM	ATM	Q13315	CHEMBL3797	Kinase	0.10934	21	0
Short transient receptor potential channel 6	TRPC6	Q9Y210	CHEMBL2417347	Voltage-gated ion channel	0.10934	21	0
Short transient receptor potential channel 3	TRPC3	Q13507	CHEMBL2417348	Voltage-gated ion channel	0.10934	19	0
Proto-oncogene protein Wnt-3	WNT3	P56703	CHEMBL6079	Unclassified protein	0.10934	16	0
Bcl2-antagonist of cell death (BAD)	BAD	Q92934	CHEMBL3817	Other cytosolic protein	0.10934	16	0
Free fatty acid receptor 1	FFAR1	O14842	CHEMBL4422	Family A G protein-coupled receptor	0.10934	15	0
Protein-tyrosine phosphatase 4A3	PTP4A3	O75365	CHEMBL4162	Phosphatase	0.10934	14	0
Cyclin-dependent kinase 6	CDK6	Q00534	CHEMBL2508	Kinase	0.10934	9	0
JAK2/JAK1	JAK1 JAK2	P23458 O60674	CHEMBL3038492	Kinase	0.10934	7	0
Urokinase plasminogen activator surface receptor	PLAUR	Q03405	CHEMBL4883	Membrane receptor	0.10934	4	0
DNA-directed RNA polymerase I subunit RPA1	POLR1A	O95602	CHEMBL3286067	Enzyme	0.10934	2	0
CDK6/cyclin D1	CCND1 CDK6	P24385 Q00534	CHEMBL2111455	Kinase	0.10934	1	0

## Sheet: Table S12
Table S12: SwissTargetPrediction of YS7
Target	Common name	Uniprot ID	ChEMBL ID	Target Class	Probability*	Known actives 3D	Known actives 2D
Phosphodiesterase 10A	PDE10A	Q9Y233	CHEMBL4409	Phosphodiesterase	0.10934	1768	0
Metabotropic glutamate receptor 5	GRM5	P41594	CHEMBL3227	Family C G protein-coupled receptor	0.10934	1202	0
PI3-kinase p110-alpha subunit	PIK3CA	P42336	CHEMBL4005	Enzyme	0.10934	949	0
Cytochrome P450 19A1	CYP19A1	P11511	CHEMBL1978	Cytochrome P450	0.10934	880	0
Hepatocyte growth factor receptor	MET	P08581	CHEMBL3717	Kinase	0.10934	808	0
Tyrosine-protein kinase JAK2	JAK2	O60674	CHEMBL2971	Kinase	0.10934	718	0
Glycogen synthase kinase-3 beta	GSK3B	P49841	CHEMBL262	Kinase	0.10934	706	0
Corticotropin releasing factor receptor 1	CRHR1	P34998	CHEMBL1800	Family B G protein-coupled receptor	0.10934	631	0
Cathepsin K	CTSK	P43235	CHEMBL268	Protease	0.10934	620	0
Serine/threonine-protein kinase mTOR	MTOR	P42345	CHEMBL2842	Kinase	0.10934	577	0
Thrombin and coagulation factor X	F10	P00742	CHEMBL244	Protease	0.10934	548	0
Epoxide hydratase	EPHX2	P34913	CHEMBL2409	Protease	0.10934	531	0
Neuropeptide Y receptor type 5	NPY5R	Q15761	CHEMBL4561	Family A G protein-coupled receptor	0.10934	527	0
Phosphodiesterase 5A	PDE5A	O76074	CHEMBL1827	Phosphodiesterase	0.10934	522	0
Tyrosine-protein kinase SYK	SYK	P43405	CHEMBL2599	Kinase	0.10934	508	0
c-Jun N-terminal kinase 1	MAPK8	P45983	CHEMBL2276	Kinase	0.10934	506	0
Glucocorticoid receptor	NR3C1	P04150	CHEMBL2034	Nuclear receptor	0.10934	503	0
Tyrosine-protein kinase JAK3	JAK3	P52333	CHEMBL2148	Kinase	0.10934	486	0
PI3-kinase p110-delta subunit	PIK3CD	O00329	CHEMBL3130	Enzyme	0.10934	416	0
Phosphodiesterase 4B	PDE4B	Q07343	CHEMBL275	Phosphodiesterase	0.10934	401	0
Tyrosine-protein kinase JAK1	JAK1	P23458	CHEMBL2835	Kinase	0.10934	398	0
PI3-kinase p110-gamma subunit	PIK3CG	P48736	CHEMBL3267	Enzyme	0.10934	389	0
Acetylcholinesterase	ACHE	P22303	CHEMBL220	Hydrolase	0.10934	362	42
Nerve growth factor receptor Trk-A	NTRK1	P04629	CHEMBL2815	Kinase	0.10934	358	0
Cathepsin (B and K)	CTSB	P07858	CHEMBL4072	Protease	0.10934	341	0
Cyclin-dependent kinase 5/CDK5 activator 1	CDK5R1 CDK5	Q15078 Q00535	CHEMBL1907600	Kinase	0.10934	340	0
Bromodomain-containing protein 4	BRD4	O60885	CHEMBL1163125	Reader	0.10934	310	0
PI3-kinase p110-beta subunit	PIK3CB	P42338	CHEMBL3145	Enzyme	0.10934	284	0
Voltage-gated potassium channel subunit Kv1.5	KCNA5	P22460	CHEMBL4306	Voltage-gated ion channel	0.10934	280	3
Isocitrate dehydrogenase [NADP] cytoplasmic	IDH1	O75874	CHEMBL2007625	Enzyme	0.10934	265	0
Serine/threonine-protein kinase Chk1	CHEK1	O14757	CHEMBL4630	Kinase	0.10934	227	0
Cyclin-dependent kinase 1	CDK1	P06493	CHEMBL308	Kinase	0.10934	218	0
Calpain 1	CAPN1	P07384	CHEMBL3891	Protease	0.10934	216	0
Dual-specificity tyrosine-phosphorylation regulated kinase 1A	DYRK1A	Q13627	CHEMBL2292	Kinase	0.10934	213	0
Serine/threonine-protein kinase PIM2	PIM2	Q9P1W9	CHEMBL4523	Kinase	0.10934	194	0
Adenosine A2b receptor	ADORA2B	P29275	CHEMBL255	Family A G protein-coupled receptor	0.10934	192	0
FK506-binding protein 1A	FKBP1A	P62942	CHEMBL1902	Isomerase	0.10934	186	0
Nicotinamide phosphoribosyltransferase	NAMPT	P43490	CHEMBL1744525	Enzyme	0.10934	185	0
DNA-dependent protein kinase	PRKDC	P78527	CHEMBL3142	Kinase	0.10934	175	0
Nitric oxide synthase, inducible	NOS2	P35228	CHEMBL4481	Enzyme	0.10934	173	0
Phosphodiesterase 7A	PDE7A	Q13946	CHEMBL3012	Phosphodiesterase	0.10934	172	0
Serine/threonine-protein kinase PLK1	PLK1	P53350	CHEMBL3024	Kinase	0.10934	171	0
Bromodomain-containing protein 3	BRD3	Q15059	CHEMBL1795186	Reader	0.10934	166	0
Carnitine O-palmitoyltransferase 1, liver isoform	CPT1A	P50416	CHEMBL1293194	Enzyme	0.10934	162	0
Geranylgeranyl transferase type I	PGGT1B FNTA	P53609 P49354	CHEMBL2095164	Enzyme	0.10934	162	0
Muscarinic acetylcholine receptor M3	CHRM3	P20309	CHEMBL245	Family A G protein-coupled receptor	0.10934	161	0
Bromodomain-containing protein 2	BRD2	P25440	CHEMBL1293289	Reader	0.10934	159	0
Cyclin-dependent kinase 1/cyclin B	CCNB3 CDK1 CCNB1 CCNB2	Q8WWL7 P06493 P14635 O95067	CHEMBL2094127	Other cytosolic protein	0.10934	156	0
Sphingosine 1-phosphate receptor Edg-3	S1PR3	Q99500	CHEMBL3892	Family A G protein-coupled receptor	0.10934	151	0
Metabotropic glutamate receptor 1	GRM1	Q13255	CHEMBL3772	Family C G protein-coupled receptor	0.10934	133	0
Prolyl endopeptidase	PREP	P48147	CHEMBL3202	Protease	0.10934	133	0
Cyclin-dependent kinase 2/cyclin E1	CCNE1 CDK2	P24864 P24941	CHEMBL1907605	Kinase	0.10934	133	0
Inosine-5'-monophosphate dehydrogenase 2	IMPDH2	P12268	CHEMBL2002	Oxidoreductase	0.10934	131	0
Ribosomal protein S6 kinase alpha 3	RPS6KA3	P51812	CHEMBL2345	Kinase	0.10934	130	0
Metabotropic glutamate receptor 4	GRM4	Q14833	CHEMBL2736	Family C G protein-coupled receptor	0.10934	129	0
Tankyrase-1	TNKS	O95271	CHEMBL6164	Enzyme	0.10934	112	0
Chymase	CMA1	P23946	CHEMBL4068	Protease	0.10934	109	0
Protein kinase C theta	PRKCQ	Q04759	CHEMBL3920	Kinase	0.10934	103	0
CREB-binding protein/p53	CREBBP	Q92793	CHEMBL5747	Writer	0.10934	94	0
Tankyrase-2	TNKS2	Q9H2K2	CHEMBL6154	Enzyme	0.10934	93	0
Nitric-oxide synthase, brain	NOS1	P29475	CHEMBL3568	Enzyme	0.10934	90	0
Phosphodiesterase 3	PDE3A	Q14432	CHEMBL241	Phosphodiesterase	0.10934	90	0
Liver glycogen phosphorylase	PYGL	P06737	CHEMBL2568	Enzyme	0.10934	87	0
Cyclin-dependent kinase 9	CDK9	P50750	CHEMBL3116	Kinase	0.10934	78	0
Prostanoid EP1 receptor (by homology)	PTGER1	P34995	CHEMBL1811	Family A G protein-coupled receptor	0.10934	77	0
G-protein coupled bile acid receptor 1	GPBAR1	Q8TDU6	CHEMBL5409	Family A G protein-coupled receptor	0.10934	76	0
Fibroblast activation protein alpha (by homology)	FAP	Q12884	CHEMBL4683	Protease	0.10934	76	0
LIM domain kinase 2	LIMK2	P53671	CHEMBL5932	Kinase	0.10934	74	0
Glucagon receptor	GCGR	P47871	CHEMBL1985	Family B G protein-coupled receptor	0.10934	73	0
Cathepsin (V and K)	CTSV	O60911	CHEMBL3272	Protease	0.10934	63	0
P2X purinoceptor 3	P2RX3	P56373	CHEMBL2998	Ligand-gated ion channel	0.10934	63	0
Tyrosine-protein kinase BTK	BTK	Q06187	CHEMBL5251	Kinase	0.10934	58	0
Protein tyrosine kinase 2 beta	PTK2B	Q14289	CHEMBL5469	Kinase	0.10934	49	0
Serine-protein kinase ATR	ATR	Q13535	CHEMBL5024	Kinase	0.10934	47	0
Phosphodiesterase 9A	PDE9A	O76083	CHEMBL3535	Phosphodiesterase	0.10934	45	0
Potassium channel subfamily K member 3	KCNK3	O14649	CHEMBL2321613	Voltage-gated ion channel	0.10934	44	0
MAP kinase signal-integrating kinase 2	MKNK2	Q9HBH9	CHEMBL4204	Kinase	0.10934	43	0
Neuronal acetylcholine receptor protein alpha-7 subunit	CHRNA7	P36544	CHEMBL2492	Ligand-gated ion channel	0.10934	40	0
Tyrosine-protein kinase ZAP-70	ZAP70	P43403	CHEMBL2803	Kinase	0.10934	39	0
Toll-like receptor 4	TLR4	O00206	CHEMBL5255	Toll-like and Il-1 receptors	0.10934	38	0
Coagulation factor IX	F9	P00740	CHEMBL2016	Protease	0.10934	37	0
Potassium channel, inwardly rectifying, subfamily J, member 11	KCNJ11	Q14654	CHEMBL1886	Voltage-gated ion channel	0.10934	36	0
Voltage-gated T-type calcium channel alpha-1H subunit	CACNA1H	O95180	CHEMBL1859	Voltage-gated ion channel	0.10934	35	0
JAK3/JAK1	JAK3 JAK1	P52333 P23458	CHEMBL3038491	Kinase	0.10934	29	0
Muscle glycogen phosphorylase	PYGM	P11217	CHEMBL3526	Enzyme	0.10934	29	0
Cathepsin G	CTSG	P08311	CHEMBL4071	Protease	0.10934	28	0
MAP kinase-interacting serine/threonine-protein kinase MNK1	MKNK1	Q9BUB5	CHEMBL4718	Kinase	0.10934	28	0
Coagulation factor XI	F11	P03951	CHEMBL2820	Protease	0.10934	26	0
Carnitine palmitoyltransferase 2	CPT2	P23786	CHEMBL3238	Enzyme	0.10934	25	0
Long-chain fatty acid transport protein 1	SLC27A1	Q6PCB7	CHEMBL2052038	Electrochemical transporter	0.10934	25	0
Serine-protein kinase ATM	ATM	Q13315	CHEMBL3797	Kinase	0.10934	23	0
Short transient receptor potential channel 6	TRPC6	Q9Y210	CHEMBL2417347	Voltage-gated ion channel	0.10934	21	0
Short transient receptor potential channel 3	TRPC3	Q13507	CHEMBL2417348	Voltage-gated ion channel	0.10934	19	0
Plasma kallikrein	KLKB1	P03952	CHEMBL2000	Protease	0.10934	17	0
Proto-oncogene protein Wnt-3	WNT3	P56703	CHEMBL6079	Unclassified protein	0.10934	16	0
Beta-glucocerebrosidase	GBA	P04062	CHEMBL2179	Enzyme	0.10934	10	0
Ketohexokinase	KHK	P50053	CHEMBL1275212	Enzyme	0.10934	10	0
JAK2/JAK1	JAK1 JAK2	P23458 O60674	CHEMBL3038492	Kinase	0.10934	7	0
Urokinase plasminogen activator surface receptor	PLAUR	Q03405	CHEMBL4883	Membrane receptor	0.10934	4	0
DNA-directed RNA polymerase I subunit RPA1	POLR1A	O95602	CHEMBL3286067	Enzyme	0.10934	2	0

## Sheet: Table S13
Table S13: SwissTargetPrediction of YS8
Target	Common name	Uniprot ID	ChEMBL ID	Target Class	Probability*	Known actives 3D	Known actives 2D
Phosphodiesterase 10A	PDE10A	Q9Y233	CHEMBL4409	Phosphodiesterase	0.10934	1765	0
Metabotropic glutamate receptor 5	GRM5	P41594	CHEMBL3227	Family C G protein-coupled receptor	0.10934	1199	0
Hepatocyte growth factor receptor	MET	P08581	CHEMBL3717	Kinase	0.10934	789	0
Tyrosine-protein kinase JAK2	JAK2	O60674	CHEMBL2971	Kinase	0.10934	710	0
Glycogen synthase kinase-3 beta	GSK3B	P49841	CHEMBL262	Kinase	0.10934	670	0
Cathepsin K	CTSK	P43235	CHEMBL268	Protease	0.10934	622	0
Thrombin and coagulation factor X	F10	P00742	CHEMBL244	Protease	0.10934	569	0
Serine/threonine-protein kinase mTOR	MTOR	P42345	CHEMBL2842	Kinase	0.10934	558	0
Serine/threonine-protein kinase Aurora-A	AURKA	O14965	CHEMBL4722	Kinase	0.10934	558	0
Corticotropin releasing factor receptor 1	CRHR1	P34998	CHEMBL1800	Family B G protein-coupled receptor	0.10934	555	0
Phosphodiesterase 5A	PDE5A	O76074	CHEMBL1827	Phosphodiesterase	0.10934	519	0
Epoxide hydratase	EPHX2	P34913	CHEMBL2409	Protease	0.10934	519	0
Neuropeptide Y receptor type 5	NPY5R	Q15761	CHEMBL4561	Family A G protein-coupled receptor	0.10934	514	0
c-Jun N-terminal kinase 1	MAPK8	P45983	CHEMBL2276	Kinase	0.10934	504	0
Tyrosine-protein kinase SYK	SYK	P43405	CHEMBL2599	Kinase	0.10934	502	0
Tyrosine-protein kinase JAK3	JAK3	P52333	CHEMBL2148	Kinase	0.10934	488	0
Glucocorticoid receptor	NR3C1	P04150	CHEMBL2034	Nuclear receptor	0.10934	481	0
Gamma-secretase	PSEN2 PSENEN NCSTN APH1A PSEN1 APH1B	P49810 Q9NZ42 Q92542 Q96BI3 P49768 Q8WW43	CHEMBL2094135	Protease	0.10934	451	0
Cyclin-dependent kinase 2	CDK2	P24941	CHEMBL301	Kinase	0.10934	411	0
Tyrosine-protein kinase JAK1	JAK1	P23458	CHEMBL2835	Kinase	0.10934	394	0
Cathepsin L	CTSL	P07711	CHEMBL3837	Protease	0.10934	377	0
TGF-beta receptor type I	TGFBR1	P36897	CHEMBL4439	Kinase	0.10934	372	0
HERG	KCNH2	Q12809	CHEMBL240	Voltage-gated ion channel	0.10934	349	0
Cathepsin (B and K)	CTSB	P07858	CHEMBL4072	Protease	0.10934	346	0
Cyclin-dependent kinase 5/CDK5 activator 1	CDK5R1 CDK5	Q15078 Q00535	CHEMBL1907600	Kinase	0.10934	339	0
p53-binding protein Mdm-2	MDM2	Q00987	CHEMBL5023	Other nuclear protein	0.10934	326	0
c-Jun N-terminal kinase 3	MAPK10	P53779	CHEMBL2637	Kinase	0.10934	313	0
Androgen Receptor	AR	P10275	CHEMBL1871	Nuclear receptor	0.10934	306	0
Bromodomain-containing protein 4	BRD4	O60885	CHEMBL1163125	Reader	0.10934	302	0
Voltage-gated potassium channel subunit Kv1.5	KCNA5	P22460	CHEMBL4306	Voltage-gated ion channel	0.10934	277	2
Receptor protein-tyrosine kinase erbB-2	ERBB2	P04626	CHEMBL1824	Kinase	0.10934	269	0
Isocitrate dehydrogenase [NADP] cytoplasmic	IDH1	O75874	CHEMBL2007625	Enzyme	0.10934	267	0
6-phosphofructo-2-kinase/fructose-2,6-bisphosphatase 3	PFKFB3	Q16875	CHEMBL2331053	Enzyme	0.10934	258	0
Calpain 1	CAPN1	P07384	CHEMBL3891	Protease	0.10934	225	0
Vasopressin V1a receptor	AVPR1A	P37288	CHEMBL1889	Family A G protein-coupled receptor	0.10934	220	0
Serine/threonine-protein kinase Chk1	CHEK1	O14757	CHEMBL4630	Kinase	0.10934	215	0
Cyclin-dependent kinase 1	CDK1	P06493	CHEMBL308	Kinase	0.10934	213	0
Dual-specificity tyrosine-phosphorylation regulated kinase 1A	DYRK1A	Q13627	CHEMBL2292	Kinase	0.10934	211	0
c-Jun N-terminal kinase 2	MAPK9	P45984	CHEMBL4179	Kinase	0.10934	199	0
Serine/threonine-protein kinase PIM2	PIM2	Q9P1W9	CHEMBL4523	Kinase	0.10934	192	0
FK506-binding protein 1A	FKBP1A	P62942	CHEMBL1902	Isomerase	0.10934	190	0
Adenosine A2b receptor	ADORA2B	P29275	CHEMBL255	Family A G protein-coupled receptor	0.10934	181	0
Nitric oxide synthase, inducible	NOS2	P35228	CHEMBL4481	Enzyme	0.10934	174	0
DNA-dependent protein kinase	PRKDC	P78527	CHEMBL3142	Kinase	0.10934	167	0
Serine/threonine-protein kinase PLK1	PLK1	P53350	CHEMBL3024	Kinase	0.10934	167	0
Geranylgeranyl transferase type I	PGGT1B FNTA	P53609 P49354	CHEMBL2095164	Enzyme	0.10934	163	0
Bromodomain-containing protein 3	BRD3	Q15059	CHEMBL1795186	Reader	0.10934	160	0
Cyclin-dependent kinase 1/cyclin B	CCNB3 CDK1 CCNB1 CCNB2	Q8WWL7 P06493 P14635 O95067	CHEMBL2094127	Other cytosolic protein	0.10934	154	0
Bromodomain-containing protein 2	BRD2	P25440	CHEMBL1293289	Reader	0.10934	153	0
Sphingosine 1-phosphate receptor Edg-3	S1PR3	Q99500	CHEMBL3892	Family A G protein-coupled receptor	0.10934	148	0
Carnitine O-palmitoyltransferase 1, liver isoform	CPT1A	P50416	CHEMBL1293194	Enzyme	0.10934	147	0
Prolyl endopeptidase	PREP	P48147	CHEMBL3202	Protease	0.10934	136	0
Metabotropic glutamate receptor 1	GRM1	Q13255	CHEMBL3772	Family C G protein-coupled receptor	0.10934	128	0
Cyclin-dependent kinase 2/cyclin E1	CCNE1 CDK2	P24864 P24941	CHEMBL1907605	Kinase	0.10934	128	0
Ribosomal protein S6 kinase alpha 3	RPS6KA3	P51812	CHEMBL2345	Kinase	0.10934	127	0
Glutaminyl-peptide cyclotransferase	QPCT	Q16769	CHEMBL4508	Enzyme	0.10934	127	0
Metabotropic glutamate receptor 4	GRM4	Q14833	CHEMBL2736	Family C G protein-coupled receptor	0.10934	127	0
C-C chemokine receptor type 1	CCR1	P32246	CHEMBL2413	Family A G protein-coupled receptor	0.10934	125	0
Tankyrase-1	TNKS	O95271	CHEMBL6164	Enzyme	0.10934	114	0
Inosine-5'-monophosphate dehydrogenase 2	IMPDH2	P12268	CHEMBL2002	Oxidoreductase	0.10934	109	0
Chymase	CMA1	P23946	CHEMBL4068	Protease	0.10934	108	0
Protein kinase C theta	PRKCQ	Q04759	CHEMBL3920	Kinase	0.10934	102	0
Tankyrase-2	TNKS2	Q9H2K2	CHEMBL6154	Enzyme	0.10934	96	0
Nitric-oxide synthase, brain	NOS1	P29475	CHEMBL3568	Enzyme	0.10934	93	0
CREB-binding protein/p53	CREBBP	Q92793	CHEMBL5747	Writer	0.10934	92	0
Liver glycogen phosphorylase	PYGL	P06737	CHEMBL2568	Enzyme	0.10934	82	0
Prostanoid EP1 receptor (by homology)	PTGER1	P34995	CHEMBL1811	Family A G protein-coupled receptor	0.10934	78	0
Fibroblast activation protein alpha (by homology)	FAP	Q12884	CHEMBL4683	Protease	0.10934	78	0
G-protein coupled bile acid receptor 1	GPBAR1	Q8TDU6	CHEMBL5409	Family A G protein-coupled receptor	0.10934	75	0
LIM domain kinase 2	LIMK2	P53671	CHEMBL5932	Kinase	0.10934	74	0
Cyclin-dependent kinase 9	CDK9	P50750	CHEMBL3116	Kinase	0.10934	71	0
Calpain 2	CAPN2	P17655	CHEMBL2382	Protease	0.10934	71	0
Tyrosine-protein kinase BTK	BTK	Q06187	CHEMBL5251	Kinase	0.10934	54	0
P2X purinoceptor 3	P2RX3	P56373	CHEMBL2998	Ligand-gated ion channel	0.10934	53	0
Serine-protein kinase ATR	ATR	Q13535	CHEMBL5024	Kinase	0.10934	46	0
Potassium channel subfamily K member 3	KCNK3	O14649	CHEMBL2321613	Voltage-gated ion channel	0.10934	44	0
Phosphodiesterase 9A	PDE9A	O76083	CHEMBL3535	Phosphodiesterase	0.10934	44	0
Toll-like receptor 4	TLR4	O00206	CHEMBL5255	Toll-like and Il-1 receptors	0.10934	39	0
Tyrosine-protein kinase ZAP-70	ZAP70	P43403	CHEMBL2803	Kinase	0.10934	37	0
Potassium channel, inwardly rectifying, subfamily J, member 11	KCNJ11	Q14654	CHEMBL1886	Voltage-gated ion channel	0.10934	36	0
Coagulation factor IX	F9	P00740	CHEMBL2016	Protease	0.10934	35	0
Isoprenylcysteine carboxyl methyltransferase	ICMT	O60725	CHEMBL4699	Enzyme	0.10934	34	0
C-C chemokine receptor type 3	CCR3	P51677	CHEMBL3473	Family A G protein-coupled receptor	0.10934	32	0
Coagulation factor XI	F11	P03951	CHEMBL2820	Protease	0.10934	29	0
JAK3/JAK1	JAK3 JAK1	P52333 P23458	CHEMBL3038491	Kinase	0.10934	29	0
Proto-oncogene c-JUN	JUN	P05412	CHEMBL4977	Transcription factor	0.10934	29	0
Muscle glycogen phosphorylase	PYGM	P11217	CHEMBL3526	Enzyme	0.10934	29	0
Serine/threonine-protein kinase PLK4	PLK4	O00444	CHEMBL3788	Kinase	0.10934	28	0
Serine-protein kinase ATM	ATM	Q13315	CHEMBL3797	Kinase	0.10934	24	0
Long-chain fatty acid transport protein 1	SLC27A1	Q6PCB7	CHEMBL2052038	Electrochemical transporter	0.10934	24	0
Carnitine palmitoyltransferase 2	CPT2	P23786	CHEMBL3238	Enzyme	0.10934	23	0
Aldo-keto-reductase family 1 member C3	AKR1C3	P42330	CHEMBL4681	Enzyme	0.10934	22	0
Short transient receptor potential channel 6	TRPC6	Q9Y210	CHEMBL2417347	Voltage-gated ion channel	0.10934	21	0
Short transient receptor potential channel 3	TRPC3	Q13507	CHEMBL2417348	Voltage-gated ion channel	0.10934	19	0
Proto-oncogene protein Wnt-3	WNT3	P56703	CHEMBL6079	Unclassified protein	0.10934	16	0
Plasma kallikrein	KLKB1	P03952	CHEMBL2000	Protease	0.10934	14	0
Beta-glucocerebrosidase	GBA	P04062	CHEMBL2179	Enzyme	0.10934	10	0
JAK2/JAK1	JAK1 JAK2	P23458 O60674	CHEMBL3038492	Kinase	0.10934	7	0
Urokinase plasminogen activator surface receptor	PLAUR	Q03405	CHEMBL4883	Membrane receptor	0.10934	3	0
DNA-directed RNA polymerase I subunit RPA1	POLR1A	O95602	CHEMBL3286067	Enzyme	0.10934	2	0

## Sheet: Table S14
Table S14: SwissTargetPrediction of YS9
Target	Common name	Uniprot ID	ChEMBL ID	Target Class	Probability*	Known actives 3D	Known actives 2D
Phosphodiesterase 10A	PDE10A	Q9Y233	CHEMBL4409	Phosphodiesterase	0.104672	1127	0
Epidermal growth factor receptor erbB1	EGFR	P00533	CHEMBL203	Kinase	0.104672	965	0
Beta-secretase 1	BACE1	P56817	CHEMBL4822	Protease	0.104672	908	0
PI3-kinase p110-alpha subunit	PIK3CA	P42336	CHEMBL4005	Enzyme	0.104672	835	0
Cannabinoid receptor 2	CNR2	P34972	CHEMBL253	Family A G protein-coupled receptor	0.104672	745	0
Hepatocyte growth factor receptor	MET	P08581	CHEMBL3717	Kinase	0.104672	722	0
Cytochrome P450 19A1	CYP19A1	P11511	CHEMBL1978	Cytochrome P450	0.104672	701	0
Glycogen synthase kinase-3 beta	GSK3B	P49841	CHEMBL262	Kinase	0.104672	650	0
Serine/threonine-protein kinase Aurora-A	AURKA	O14965	CHEMBL4722	Kinase	0.104672	571	0
MAP kinase ERK2	MAPK1	P28482	CHEMBL4040	Kinase	0.104672	548	0
Serine/threonine-protein kinase mTOR	MTOR	P42345	CHEMBL2842	Kinase	0.104672	539	0
Matrix metalloproteinase 13	MMP13	P45452	CHEMBL280	Protease	0.104672	506	0
Cathepsin K	CTSK	P43235	CHEMBL268	Protease	0.104672	444	0
Tyrosine-protein kinase ABL	ABL1	P00519	CHEMBL1862	Kinase	0.104672	428	0
Glucocorticoid receptor	NR3C1	P04150	CHEMBL2034	Nuclear receptor	0.104672	407	0
Cyclin-dependent kinase 2	CDK2	P24941	CHEMBL301	Kinase	0.104672	391	0
Epoxide hydratase	EPHX2	P34913	CHEMBL2409	Protease	0.104672	377	0
Estrogen receptor beta	ESR2	Q92731	CHEMBL242	Nuclear receptor	0.104672	362	0
Estrogen receptor alpha	ESR1	P03372	CHEMBL206	Nuclear receptor	0.104672	357	0
Monoamine oxidase A	MAOA	P21397	CHEMBL1951	Oxidoreductase	0.104672	346	0
Serine/threonine-protein kinase B-raf	BRAF	P15056	CHEMBL5145	Kinase	0.104672	345	0
Corticotropin releasing factor receptor 1	CRHR1	P34998	CHEMBL1800	Family B G protein-coupled receptor	0.104672	331	0
Cyclin-dependent kinase 5/CDK5 activator 1	CDK5R1 CDK5	Q15078 Q00535	CHEMBL1907600	Kinase	0.104672	330	0
Progesterone receptor	PGR	P06401	CHEMBL208	Nuclear receptor	0.104672	327	0
Nerve growth factor receptor Trk-A	NTRK1	P04629	CHEMBL2815	Kinase	0.104672	316	0
Acetylcholinesterase	ACHE	P22303	CHEMBL220	Hydrolase	0.104672	282	42
Androgen Receptor	AR	P10275	CHEMBL1871	Nuclear receptor	0.104672	277	0
Serine/threonine-protein kinase Chk1	CHEK1	O14757	CHEMBL4630	Kinase	0.104672	268	0
Macrophage colony stimulating factor receptor	CSF1R	P07333	CHEMBL1844	Kinase	0.104672	257	0
Receptor protein-tyrosine kinase erbB-2	ERBB2	P04626	CHEMBL1824	Kinase	0.104672	238	0
Cyclin-dependent kinase 2/cyclin A	CDK2 CCNA1 CCNA2	P24941 P78396 P20248	CHEMBL2094128	Other cytosolic protein	0.104672	236	0
Mineralocorticoid receptor	NR3C2	P08235	CHEMBL1994	Nuclear receptor	0.104672	225	0
6-phosphofructo-2-kinase/fructose-2,6-bisphosphatase 3	PFKFB3	Q16875	CHEMBL2331053	Enzyme	0.104672	224	0
Dual-specificity tyrosine-phosphorylation regulated kinase 1A	DYRK1A	Q13627	CHEMBL2292	Kinase	0.104672	223	0
Dopamine D4 receptor	DRD4	P21917	CHEMBL219	Family A G protein-coupled receptor	0.104672	211	0
Stem cell growth factor receptor	KIT	P10721	CHEMBL1936	Kinase	0.104672	206	0
Voltage-gated potassium channel subunit Kv1.5	KCNA5	P22460	CHEMBL4306	Voltage-gated ion channel	0.104672	204	2
Serine/threonine-protein kinase RAF	RAF1	P04049	CHEMBL1906	Kinase	0.104672	191	0
Pyruvate dehydrogenase kinase isoform 1	PDK1	Q15118	CHEMBL4766	Kinase	0.104672	183	0
Nitric oxide synthase, inducible (by homology)	NOS2	P35228	CHEMBL4481	Enzyme	0.104672	182	0
Serine/threonine-protein kinase PLK1	PLK1	P53350	CHEMBL3024	Kinase	0.104672	176	0
Platelet-derived growth factor receptor beta	PDGFRB	P09619	CHEMBL1913	Kinase	0.104672	175	0
Vascular endothelial growth factor receptor 1	FLT1	P17948	CHEMBL1868	Kinase	0.104672	167	0
Estradiol 17-beta-dehydrogenase 1	HSD17B1	P14061	CHEMBL3181	Enzyme	0.104672	161	0
Vasopressin V2 receptor (by homology)	AVPR2	P30518	CHEMBL1790	Family A G protein-coupled receptor	0.104672	160	0
CDC7/DBF4 (Cell division cycle 7-related protein kinase/Activator of S phase kinase)	CDC7	O00311	CHEMBL5443	Kinase	0.104672	158	0
Cytochrome P450 17A1	CYP17A1	P05093	CHEMBL3522	Cytochrome P450	0.104672	157	0
Heat shock protein HSP 90-beta	HSP90AB1	P08238	CHEMBL4303	Other cytosolic protein	0.104672	155	0
Estradiol 17-beta-dehydrogenase 2	HSD17B2	P37059	CHEMBL2789	Enzyme	0.104672	147	0
ALK tyrosine kinase receptor	ALK	Q9UM73	CHEMBL4247	Kinase	0.104672	146	0
Cyclin-dependent kinase 1/cyclin B	CCNB3 CDK1 CCNB1 CCNB2	Q8WWL7 P06493 P14635 O95067	CHEMBL2094127	Other cytosolic protein	0.104672	131	0
Fibroblast growth factor receptor 1	FGFR1	P11362	CHEMBL3650	Kinase	0.104672	125	0
Sphingosine 1-phosphate receptor Edg-3	S1PR3	Q99500	CHEMBL3892	Family A G protein-coupled receptor	0.104672	119	0
Dual specificty protein kinase CLK1	CLK1	P49759	CHEMBL4224	Kinase	0.104672	109	0
Serine/threonine-protein kinase WEE1	WEE1	P30291	CHEMBL5491	Kinase	0.104672	101	0
Neurokinin 3 receptor	TACR3	P29371	CHEMBL4429	Family A G protein-coupled receptor	0.104672	101	0
Protein-tyrosine phosphatase 1B	PTPN1	P18031	CHEMBL335	Phosphatase	0.104672	95	0
Platelet-derived growth factor receptor alpha	PDGFRA	P16234	CHEMBL2007	Kinase	0.104672	94	0
Phosphodiesterase 2A	PDE2A	O00408	CHEMBL2652	Phosphodiesterase	0.104672	94	0
Glycogen synthase kinase-3 alpha	GSK3A	P49840	CHEMBL2850	Kinase	0.104672	90	0
G-protein coupled receptor kinase 2	GRK2	P25098	CHEMBL4079	Kinase	0.104672	87	0
Monoglyceride lipase	MGLL	Q99685	CHEMBL4191	Enzyme	0.104672	87	0
Serine/threonine-protein kinase AKT	AKT1	P31749	CHEMBL4282	Kinase	0.104672	85	0
Platelet-derived growth factor receptor	PDGFRA PDGFRB	P16234 P09619	CHEMBL2095189	Kinase	0.104672	83	0
Liver glycogen phosphorylase	PYGL	P06737	CHEMBL2568	Enzyme	0.104672	83	0
Steryl-sulfatase	STS	P08842	CHEMBL3559	Enzyme	0.104672	79	0
Sphingosine 1-phosphate receptor Edg-1	S1PR1	P21453	CHEMBL4333	Family A G protein-coupled receptor	0.104672	66	0
Protein kinase C gamma (by homology)	PRKCG	P05129	CHEMBL2938	Kinase	0.104672	62	0
Cyclophilin A	PPIA	P62937	CHEMBL1949	Isomerase	0.104672	61	0
Glucagon receptor	GCGR	P47871	CHEMBL1985	Family B G protein-coupled receptor	0.104672	60	0
Voltage-gated potassium channel subunit Kv1.3	KCNA3	P22001	CHEMBL4633	Voltage-gated ion channel	0.104672	60	0
Prostaglandin E synthase	PTGES	O14684	CHEMBL5658	Enzyme	0.104672	58	0
Estradiol 17-beta-dehydrogenase 3	HSD17B3	P37058	CHEMBL4234	Enzyme	0.104672	54	0
Macrophage migration inhibitory factor	MIF	P14174	CHEMBL2085	Enzyme	0.104672	53	0
Acid ceramidase	ASAH1	Q13510	CHEMBL5463	Enzyme	0.104672	52	0
Interleukin-1 receptor-associated kinase 4	IRAK4	Q9NWZ3	CHEMBL3778	Kinase	0.104672	49	0
Protein tyrosine kinase 2 beta	PTK2B	Q14289	CHEMBL5469	Kinase	0.104672	42	0
Cholesteryl ester transfer protein	CETP	P11597	CHEMBL3572	Other ion channel	0.104672	42	0
Neuronal acetylcholine receptor protein alpha-7 subunit	CHRNA7	P36544	CHEMBL2492	Ligand-gated ion channel	0.104672	42	0
Cystic fibrosis transmembrane conductance regulator	CFTR	P13569	CHEMBL4051	Other ion channel	0.104672	39	0
Calcium sensing receptor	CASR	P41180	CHEMBL1878	Family C G protein-coupled receptor	0.104672	37	0
LXR-alpha	NR1H3	Q13133	CHEMBL2808	Nuclear receptor	0.104672	36	0
Thromboxane A2 receptor	TBXA2R	P21731	CHEMBL2069	Family A G protein-coupled receptor	0.104672	34	0
LXR-beta	NR1H2	P55055	CHEMBL4093	Nuclear receptor	0.104672	34	0
Protein kinase C (PKC)	PRKCZ	Q05513	CHEMBL3438	Kinase	0.104672	32	0
Cyclin-dependent kinase 5/CDK5 activator 1	CDK5	Q00535	CHEMBL4036	Kinase	0.104672	29	0
Serine/threonine-protein kinase Nek1	NEK1	Q96PY6	CHEMBL5855	Kinase	0.104672	26	0
G-protein coupled receptor 55	GPR55	Q9Y2T6	CHEMBL1075322	Family A G protein-coupled receptor	0.104672	24	0
Glutamate NMDA receptor; GRIN1/GRIN2B	GRIN1 GRIN2B	Q05586 Q13224	CHEMBL1907603	Ligand-gated ion channel	0.104672	21	0
NADPH oxidase 4	NOX4	Q9NPH5	CHEMBL1250375	Enzyme	0.104672	19	0
Catechol O-methyltransferase	COMT	P21964	CHEMBL2023	Transferase	0.104672	18	0
Neuronal acetylcholine receptor; alpha4/beta2	CHRNA4 CHRNB2	P43681 P17787	CHEMBL1907589	Ligand-gated ion channel	0.104672	18	0
Testis-specific androgen-binding protein	SHBG	P04278	CHEMBL3305	Secreted protein	0.104672	14	0
LDL receptor	LDLR	P01130	CHEMBL3311	Membrane receptor	0.104672	14	0
Nuclear receptor subfamily 1 group D member 1	NR1D1	P20393	CHEMBL1961783	Nuclear receptor	0.104672	14	0
Cytochrome P450 24A1 (by homology)	CYP24A1	Q07973	CHEMBL4521	Enzyme	0.104672	9	0
Sphingosine kinase 1	SPHK1	Q9NYA1	CHEMBL4394	Enzyme	0.104672	7	0
Cytochrome b-c1 complex subunit 7	UQCRB	P14927	CHEMBL1671612	Transmembrane 1-electron transfer carriers	0.104672	4	0
PH domain leucine-rich repeat-containing protein phosphatase 2	PHLPP2	Q6ZVD8	CHEMBL1275209	Enzyme	0.104672	2	0
Insulin-degrading enzyme	IDE	P14735	CHEMBL1293287	Enzyme	0.104672	1	0

[truncated: 13 more sheets: Table S15, Table S16, Table S17, Table S18, Table S19, Table S20, Table S21, Table S22, Table S23, Table S24, Table S25, Table S26, Table S27]
